# Supplementary material for: No Evidence Supports the Presence of SRF-type MADS-Box Genes in Land Plants
Source: Genome Biol Evol. 2026 Jun 16;18(6):evag140. doi: 10.1093/gbe/evag140 (PMC13281830; doi:10.1093/gbe/evag140)
Supplement: evag140_Supplementary_Data [file evag140_supplementary_data.zip]

Archive with 3 entries (3 files):
- 20260508 GBE revision supplementary figures.pdf
- GBE manuscript MADS Supplementary Tables.xlsx
- Supplementary Note S1 - alignments for the tree in Fig.2 and Fig. S4.txt
