# Supplementary material for: No Evidence Supports the Presence of SRF-type MADS-Box Genes in Land Plants
Source: Genome Biol Evol. 2026 Jun 16;18(6):evag140. doi: 10.1093/gbe/evag140 (PMC13281830; doi:10.1093/gbe/evag140)
Supplement: evag140_Supplementary_Data [file evag140_supplementary_data.zip › GBE manuscript MADS Supplementary Tables.xlsx]

## Sheet: Table S1
Supplementary Table S1. BLASTP results. Mα-1 protein sequences (_Ma1) were used as queries against all SRF (orange, _SRF), MEF2 (blue, _MEF2), land plant MIKCC-type (light blue, _MIKCc), M-type (light green, _MbgMa2) and MIKCs-type (dark green, _MIKCs) sequences listed in Supplementary Table 6 of Han et al. (2025). Top 50 hits were recorded.
Query: Bradi1g57410.3_Ma1
query acc.ver	subject acc.ver	% identity	alignment length	mismatches	gap opens	q. start	q. end	s. start	s. end	evalue	bit score	% positives
Bradi1g57410.3_Ma1	Bradi3g18670.3_MbgMa2	34.884	172	96	2	12	172	18	184	1.55e-17	75.9	50.58
Bradi1g57410.3_Ma1	AmTrH2.01G163400.1_MbgMa2	31.217	189	113	5	4	185	9	187	3.26e-17	74.7	45.5
Bradi1g57410.3_Ma1	Potri.004G131100.1_MbgMa2	28.313	166	106	3	5	166	4	160	2.14e-16	71.6	54.82
Bradi1g57410.3_Ma1	Aco004987.1_MbgMa2	29.286	140	95	1	12	151	25	160	3.54e-16	72	52.86
Bradi1g57410.3_Ma1	Dioal.02G001800.1_MbgMa2	41.414	99	57	1	12	110	11	108	4.97e-16	71.6	57.58
Bradi1g57410.3_Ma1	Aco008623.1_MbgMa2	31.169	154	100	2	12	165	19	166	5.44e-16	71.6	52.6
Bradi1g57410.3_Ma1	TnS000758371t02_MbgMa2	29.843	191	110	7	12	193	11	186	2.39e-15	70.9	50.79
Bradi1g57410.3_Ma1	Potri.004G130900.1_MbgMa2	35.455	110	67	1	8	113	13	122	3.03e-15	68.6	57.27
Bradi1g57410.3_Ma1	VIT_203s0088g00510.1_MbgMa2	37.037	108	64	1	20	123	26	133	5.51e-15	68.6	56.48
Bradi1g57410.3_Ma1	Potri.007G113800.1_MbgMa2	36.19	105	63	1	9	109	13	117	8.36e-15	68.6	57.14
Bradi1g57410.3_Ma1	TnS000526315t01_MbgMa2	44.776	67	37	0	12	78	11	77	2.31e-14	64.3	62.69
Bradi1g57410.3_Ma1	AT5G60440.1_MbgMa2	35.246	122	75	2	9	127	13	133	2.78e-14	67.8	54.92
Bradi1g57410.3_Ma1	NC11G0015800.1_MbgMa2	43.077	65	37	0	9	73	8	72	3.38e-14	67	67.69
Bradi1g57410.3_Ma1	NC3G0243040.1_MbgMa2	31.138	167	106	3	9	172	22	182	3.4e-14	67	49.1
Bradi1g57410.3_Ma1	Aco004988.1_MbgMa2	41.25	80	41	1	12	85	19	98	3.45e-14	68.2	67.5
Bradi1g57410.3_Ma1	VIT_203s0088g00590.1_MbgMa2	36	100	60	1	20	115	25	124	4.06e-14	65.9	60
Bradi1g57410.3_Ma1	TnS000037257t01_MbgMa2	31.169	154	89	5	12	156	11	156	4.84e-14	67.4	52.6
Bradi1g57410.3_Ma1	Potri.001G251400.1_MbgMa2	51.667	60	29	0	12	71	17	76	4.87e-14	65.5	73.33
Bradi1g57410.3_Ma1	Bradi4g39415.1_MbgMa2	43.038	79	37	1	1	71	1	79	4.93e-14	66.6	62.03
Bradi1g57410.3_Ma1	Thupl.29377691s0004.1_MbgMa2	34.862	109	61	2	8	111	7	110	5.37e-14	64.3	55.96
Bradi1g57410.3_Ma1	AT4G36590.1_MbgMa2	30.667	150	88	6	12	151	16	159	6.18e-14	65.9	56
Bradi1g57410.3_Ma1	VIT_201s0010g01530.1_MbgMa2	43.662	71	40	0	5	75	11	81	6.32e-14	65.1	61.97
Bradi1g57410.3_Ma1	NC7G0277230.1_MbgMa2	40.789	76	45	0	5	80	24	99	6.53e-14	67	64.47
Bradi1g57410.3_Ma1	TnS000633747t09_MbgMa2	38.144	97	56	2	12	108	11	103	6.81e-14	66.6	58.76
Bradi1g57410.3_Ma1	Potri.017G047300.1_MbgMa2	33.333	120	76	1	9	124	13	132	6.85e-14	65.9	55
Bradi1g57410.3_Ma1	Potri.009G046100.2_MbgMa2	33.824	136	87	2	12	147	17	149	8.28e-14	63.9	53.68
Bradi1g57410.3_Ma1	Zosma05g01290.1_MbgMa2	43.939	66	37	0	12	77	58	123	8.47e-14	65.9	69.7
Bradi1g57410.3_Ma1	Ceric.12G051800.1_MIKCc	31.731	104	65	2	1	99	1	103	9.51e-14	65.5	56.73
Bradi1g57410.3_Ma1	NC10G0165760.1_MbgMa2	30.488	164	104	5	9	168	26	183	9.79e-14	66.6	50.61
Bradi1g57410.3_Ma1	Thupl.29380422s0032.1_MbgMa2	32.759	116	68	4	12	126	11	117	1.01e-13	63.2	58.62
Bradi1g57410.3_Ma1	NC14G0157210.1_MbgMa2	40.26	77	46	0	4	80	339	415	1.02e-13	67	63.64
Bradi1g57410.3_Ma1	Prupe.8G152000.1_MbgMa2	40.789	76	45	0	5	80	11	86	1.11e-13	65.1	57.89
Bradi1g57410.3_Ma1	TnS000633747t10_MbgMa2	38.144	97	56	2	12	108	11	103	1.18e-13	65.9	58.76
Bradi1g57410.3_Ma1	Prupe.2G120200.1_MbgMa2	34.615	78	51	0	5	82	15	92	1.18e-13	64.7	62.82
Bradi1g57410.3_Ma1	Prupe.1G087700.1_MbgMa2	38.462	104	58	1	12	115	17	114	1.2e-13	64.3	57.69
Bradi1g57410.3_Ma1	LOC_Os12g21880.1_MbgMa2	43.333	60	34	0	11	70	13	72	1.97e-13	61.6	73.33
Bradi1g57410.3_Ma1	NC7G0277220.1_MbgMa2	42.647	68	39	0	5	72	47	114	2.1e-13	66.2	69.12
Bradi1g57410.3_Ma1	NC7G0277220.1_MbgMa2	42.647	68	39	0	5	72	469	536	2.1e-13	66.2	69.12
Bradi1g57410.3_Ma1	LOC_Os12g21850.1_MbgMa2	47.541	61	32	0	12	72	20	80	2.16e-13	63.5	73.77
Bradi1g57410.3_Ma1	NC7G0277180.1_MbgMa2	42.029	69	40	0	4	72	152	220	2.28e-13	65.9	68.12
Bradi1g57410.3_Ma1	NC7G0277150.1_MbgMa2	42.029	69	40	0	4	72	46	114	2.39e-13	65.9	68.12
Bradi1g57410.3_Ma1	Dioal.15G033100.1_MbgMa2	44.444	63	35	0	12	74	20	82	3.17e-13	63.5	69.84
Bradi1g57410.3_Ma1	VIT_203s0088g00600.1_MbgMa2	34.906	106	65	1	20	121	26	131	3.2e-13	63.2	54.72
Bradi1g57410.3_Ma1	Prupe.8G158400.1_MbgMa2	30.252	119	75	2	12	123	1	118	3.61e-13	65.1	53.78
Bradi1g57410.3_Ma1	AmTrH2.07G084400.1_MbgMa2	36.082	97	53	2	5	95	4	97	3.77e-13	64.7	60.82
Bradi1g57410.3_Ma1	NC4G0197920.1_MbgMa2	30.488	164	104	5	9	168	26	183	3.77e-13	64.3	50.61
Bradi1g57410.3_Ma1	LOC_Os02g06860.1_MbgMa2	47.692	65	34	0	12	76	32	96	4.9e-13	63.9	63.08
Bradi1g57410.3_Ma1	LOC_Os06g22760.1_MbgMa2	29.655	145	98	1	4	144	3	147	4.9e-13	63.2	53.79
Bradi1g57410.3_Ma1	Prupe.8G158500.1_MbgMa2	31.897	116	73	1	9	118	13	128	5.16e-13	63.5	50.86
Bradi1g57410.3_Ma1	AT1G01530.1_MbgMa2	26.904	197	133	4	5	198	9	197	5.26e-13	63.2	46.19
Bradi1g57410.3_Ma1	NC6G0256920.1_MbgMa2	28.662	157	99	4	3	151	13	164	5.63e-13	64.3	50.32
Query: Bradi1g57422.1_Ma1
query acc.ver	subject acc.ver	% identity	alignment length	mismatches	gap opens	q. start	q. end	s. start	s. end	evalue	bit score	% positives
Bradi1g57422.1_Ma1	Dioal.02G001800.1_MbgMa2	36.765	136	81	2	13	148	11	141	3.08e-17	75.1	52.21
Bradi1g57422.1_Ma1	Potri.007G113800.1_MbgMa2	33.333	120	76	1	10	125	13	132	1.02e-16	73.9	58.33
Bradi1g57422.1_Ma1	Potri.004G131100.1_MbgMa2	28.313	166	106	3	6	167	4	160	5.35e-16	70.5	54.22
Bradi1g57422.1_Ma1	Bradi3g18670.3_MbgMa2	30.846	201	120	3	13	194	18	218	9.3e-16	70.9	46.77
Bradi1g57422.1_Ma1	Aco008623.1_MbgMa2	29.87	154	102	2	3	156	9	156	1.81e-15	70.1	55.19
Bradi1g57422.1_Ma1	NC10G0165760.1_MbgMa2	32.927	164	100	4	10	169	26	183	1.91e-15	71.6	48.78
Bradi1g57422.1_Ma1	TnS000037257t01_MbgMa2	30.964	197	108	7	13	200	11	188	2.04e-15	71.2	48.73
Bradi1g57422.1_Ma1	Potri.017G047300.1_MbgMa2	33.333	120	76	1	10	125	13	132	2.15e-15	70.1	55.83
Bradi1g57422.1_Ma1	Aco004987.1_MbgMa2	28.481	158	101	2	13	166	25	174	3.2e-15	69.3	48.1
Bradi1g57422.1_Ma1	AmTrH2.01G163400.1_MbgMa2	30.052	193	117	6	2	186	5	187	5.78e-15	68.2	44.04
Bradi1g57422.1_Ma1	Potri.004G130900.1_MbgMa2	34.211	114	71	1	3	112	7	120	9.9e-15	67	55.26
Bradi1g57422.1_Ma1	NC4G0197920.1_MbgMa2	33.54	161	97	4	13	169	29	183	1.01e-14	68.9	49.07
Bradi1g57422.1_Ma1	Thupl.29377691s0004.1_MbgMa2	35.455	110	61	2	9	113	7	111	1.13e-14	65.9	55.45
Bradi1g57422.1_Ma1	Bradi4g39420.1_MbgMa2	41.176	102	56	2	13	110	20	121	1.82e-14	67.4	58.82
Bradi1g57422.1_Ma1	AT5G60440.1_MbgMa2	34.454	119	61	2	10	111	13	131	2.38e-14	67.8	52.94
Bradi1g57422.1_Ma1	Prupe.8G152000.1_MbgMa2	42.105	76	44	0	6	81	11	86	3.07e-14	66.6	59.21
Bradi1g57422.1_Ma1	Prupe.8G158500.1_MbgMa2	36.842	114	66	3	3	111	6	118	3.17e-14	67	53.51
Bradi1g57422.1_Ma1	VIT_203s0088g00510.1_MbgMa2	51.724	58	28	0	21	78	26	83	3.53e-14	66.2	68.97
Bradi1g57422.1_Ma1	NC7G0278230.1_MbgMa2	39.216	102	56	2	13	111	29	127	3.88e-14	66.6	56.86
Bradi1g57422.1_Ma1	Ceric.04G082300.1_MbgMa2	27.007	274	145	10	13	261	11	254	3.95e-14	68.2	43.43
Bradi1g57422.1_Ma1	Thupl.29382368s0002.1_MbgMa2	34.328	134	76	3	13	145	11	133	4.26e-14	66.6	53.73
Bradi1g57422.1_Ma1	TnS000758371t02_MbgMa2	29.518	166	100	5	13	169	11	168	5.71e-14	66.6	50
Bradi1g57422.1_Ma1	PITA_49401_MbgMa2	31.515	165	101	6	13	176	14	167	5.75e-14	64.7	50.3
Bradi1g57422.1_Ma1	NC7G0289150.1_MbgMa2	39.604	101	55	2	13	110	29	126	6.01e-14	66.2	56.44
Bradi1g57422.1_Ma1	VIT_203s0088g00550.1_MbgMa2	35.78	109	58	2	21	117	26	134	6.1e-14	65.5	55.05
Bradi1g57422.1_Ma1	NC5G0048130.1_MbgMa2	30.144	209	120	7	13	210	24	217	6.56e-14	66.2	45.93
Bradi1g57422.1_Ma1	Potri.009G046100.2_MbgMa2	30.612	147	77	4	13	148	17	149	7.61e-14	63.9	53.74
Bradi1g57422.1_Ma1	NC3G0243040.1_MbgMa2	30.488	164	105	3	13	173	25	182	1.13e-13	65.5	47.56
Bradi1g57422.1_Ma1	LOC_Os12g21850.1_MbgMa2	47.541	61	32	0	13	73	20	80	1.13e-13	64.3	75.41
Bradi1g57422.1_Ma1	Zosma05g01290.1_MbgMa2	43.939	66	37	0	13	78	58	123	1.35e-13	65.1	68.18
Bradi1g57422.1_Ma1	VIT_201s0010g01530.1_MbgMa2	42.254	71	41	0	6	76	11	81	1.47e-13	63.9	61.97
Bradi1g57422.1_Ma1	Bradi2g30530.1_MbgMa2	29.936	157	102	3	13	168	23	172	1.52e-13	63.5	47.77
Bradi1g57422.1_Ma1	Aco004988.1_MbgMa2	42.254	71	41	0	3	73	9	79	1.81e-13	65.9	67.61
Bradi1g57422.1_Ma1	Bradi4g39415.1_MbgMa2	50	60	30	0	13	72	20	79	1.85e-13	64.7	70
Bradi1g57422.1_Ma1	Potri.008G041500.1_MbgMa2	51.852	54	26	0	21	74	26	79	2.21e-13	63.9	75.93
Bradi1g57422.1_Ma1	LOC_Os12g21880.1_MbgMa2	43.333	60	34	0	12	71	13	72	2.42e-13	61.2	73.33
Bradi1g57422.1_Ma1	NC14G0157210.1_MbgMa2	31.469	143	87	4	6	141	340	478	2.52e-13	65.9	54.55
Bradi1g57422.1_Ma1	LOC_Os09g02830.1_MbgMa2	29.487	156	104	3	10	162	20	172	2.83e-13	63.2	51.28
Bradi1g57422.1_Ma1	VIT_203s0088g00590.1_MbgMa2	36.17	94	56	1	21	110	25	118	2.93e-13	63.2	57.45
Bradi1g57422.1_Ma1	evm.model.chr10.1419_MbgMa2	28.125	160	104	4	13	170	11	161	3.11e-13	64.7	50.62
Bradi1g57422.1_Ma1	Thupl.29380422s0032.1_MbgMa2	36.364	99	57	3	13	110	11	104	3.69e-13	61.6	61.62
Bradi1g57422.1_Ma1	TnS000633747t09_MbgMa2	37.374	99	56	2	13	111	11	103	3.77e-13	64.3	56.57
Bradi1g57422.1_Ma1	Potri.009G084100.1_MbgMa2	27.692	195	107	5	21	202	26	199	3.84e-13	63.2	46.67
Bradi1g57422.1_Ma1	Prupe.8G151900.1_MbgMa2	32.857	140	74	3	1	120	1	140	4.58e-13	62.8	49.29
Bradi1g57422.1_Ma1	LOC_Os02g06860.1_MbgMa2	44	75	42	0	3	77	22	96	6.04e-13	63.5	58.67
Bradi1g57422.1_Ma1	Potri.006G258500.2_MbgMa2	35.537	121	69	5	14	125	13	133	6.41e-13	63.9	54.55
Bradi1g57422.1_Ma1	TnS000633747t10_MbgMa2	37.374	99	56	2	13	111	11	103	6.52e-13	63.5	56.57
Bradi1g57422.1_Ma1	TnS000526315t01_MbgMa2	37.5	88	51	1	13	100	11	94	6.6e-13	60.1	55.68
Bradi1g57422.1_Ma1	NC11G0015800.1_MbgMa2	40	65	39	0	10	74	8	72	6.87e-13	63.2	66.15
Bradi1g57422.1_Ma1	Prupe.2G120200.1_MbgMa2	33.75	80	53	0	6	85	15	94	7.87e-13	62.4	60
Query: Bradi1g57870.1_Ma1
query acc.ver	subject acc.ver	% identity	alignment length	mismatches	gap opens	q. start	q. end	s. start	s. end	evalue	bit score	% positives
Bradi1g57870.1_Ma1	Aco004987.1_MbgMa2	28.07	171	119	2	3	173	10	176	3.88e-16	72	50.29
Bradi1g57870.1_Ma1	Potri.009G084200.1_MbgMa2	29.054	148	100	2	25	171	23	166	4.07e-16	71.6	52.03
Bradi1g57870.1_Ma1	Aco008623.1_MbgMa2	29.609	179	108	4	3	175	4	170	2.31e-15	69.7	50.28
Bradi1g57870.1_Ma1	Potri.004G131100.1_MbgMa2	27.711	166	107	3	11	172	4	160	2.6e-15	68.6	51.81
Bradi1g57870.1_Ma1	Aco004988.1_MbgMa2	41.892	74	43	0	5	78	6	79	2.78e-14	68.6	67.57
Bradi1g57870.1_Ma1	Bradi3g18670.3_MbgMa2	25.381	197	141	2	1	191	1	197	3.23e-14	66.6	49.24
Bradi1g57870.1_Ma1	VIT_201s0010g01530.1_MbgMa2	28.144	167	100	4	5	171	5	151	1.02e-13	64.3	46.71
Bradi1g57870.1_Ma1	Bradi4g39420.1_MbgMa2	38.889	72	44	0	11	82	13	84	1.08e-13	65.5	63.89
Bradi1g57870.1_Ma1	Prupe.8G152000.1_MbgMa2	33.621	116	72	1	11	121	11	126	1.09e-13	65.1	52.59
Bradi1g57870.1_Ma1	AmTrH2.01G163400.1_MbgMa2	43.662	71	39	1	7	76	5	75	1.93e-13	63.9	63.38
Bradi1g57870.1_Ma1	Dioal.13G080100.1_MbgMa2	28.495	186	104	5	1	172	1	171	2.06e-13	64.3	46.77
Bradi1g57870.1_Ma1	Ceric.12G051800.1_MIKCc	29.661	118	66	2	6	108	1	116	2.63e-13	63.9	55.08
Bradi1g57870.1_Ma1	VIT_203s0088g00550.1_MbgMa2	28.859	149	100	3	25	171	25	169	2.77e-13	63.5	53.02
Bradi1g57870.1_Ma1	Potri.004G130900.1_MbgMa2	27.128	188	124	4	2	185	1	179	2.87e-13	63.2	48.4
Bradi1g57870.1_Ma1	Bradi4g39415.1_MbgMa2	41.791	67	39	0	11	77	13	79	3.37e-13	64.3	65.67
Bradi1g57870.1_Ma1	VIT_210s0003g03025.1_MbgMa2	27.95	161	98	3	11	171	15	157	4.74e-13	62.8	47.83
Bradi1g57870.1_Ma1	Prupe.4G077800.1_MbgMa2	38.571	70	43	0	11	80	4	73	5.1e-13	62	65.71
Bradi1g57870.1_Ma1	VIT_201s0010g01500.1_MbgMa2	37.662	77	48	0	5	81	5	81	6.15e-13	59.7	61.04
Bradi1g57870.1_Ma1	TnS000037257t01_MbgMa2	30.247	162	96	7	12	164	5	158	6.96e-13	63.9	50.62
Bradi1g57870.1_Ma1	Prupe.6G124000.1_MbgMa2	25.843	178	118	3	10	173	3	180	7.49e-13	62	47.75
Bradi1g57870.1_Ma1	Potri.009G046100.2_MbgMa2	33.099	142	92	2	12	153	11	149	7.61e-13	60.8	54.93
Bradi1g57870.1_Ma1	VIT_203s0088g00590.1_MbgMa2	40	75	45	0	11	85	10	84	9.6e-13	62	61.33
Bradi1g57870.1_Ma1	VIT_203s0088g00600.1_MbgMa2	45.614	57	31	0	25	81	25	81	1.01e-12	62	68.42
Bradi1g57870.1_Ma1	Prupe.6G119400.1_MbgMa2	27.607	163	94	4	27	173	20	174	1.16e-12	61.2	47.85
Bradi1g57870.1_Ma1	Prupe.1G048600.1_MbgMa2	34.783	69	45	0	10	78	3	71	1.79e-12	60.8	69.57
Bradi1g57870.1_Ma1	VIT_203s0088g00510.1_MbgMa2	45.614	57	31	0	25	81	25	81	1.82e-12	61.2	70.18
Bradi1g57870.1_Ma1	Bradi1g39927.1_MbgMa2	27.5	160	108	3	10	168	15	167	2.18e-12	60.5	47.5
Bradi1g57870.1_Ma1	TnS000758371t02_MbgMa2	27.65	217	122	10	12	211	5	203	2.3e-12	62	47.93
Bradi1g57870.1_Ma1	VIT_207s0005g06590.1_MbgMa2	30.556	144	89	2	25	168	18	150	3.12e-12	60.5	45.14
Bradi1g57870.1_Ma1	NC7G0278230.1_MbgMa2	25.397	189	127	4	3	188	16	193	3.3e-12	61.2	47.62
Bradi1g57870.1_Ma1	KYQ99803_SRF	36.508	63	40	0	11	73	61	123	3.56e-12	62	68.25
Bradi1g57870.1_Ma1	AmTrH2.13G009700.1_MbgMa2	38.158	76	45	1	12	85	5	80	3.72e-12	58.9	57.89
Bradi1g57870.1_Ma1	LOC_Os06g22760.1_MbgMa2	26.531	147	100	4	10	150	3	147	3.8e-12	60.5	53.74
Bradi1g57870.1_Ma1	AT5G60440.1_MbgMa2	31.429	140	83	4	26	153	24	162	4.07e-12	61.2	53.57
Bradi1g57870.1_Ma1	Potri.002G062000.1_MbgMa2	40.299	67	40	0	11	77	4	70	4.72e-12	58.9	65.67
Bradi1g57870.1_Ma1	jgi|Abscae1|493366|MIX1856_16_93_SRF	35.938	64	41	0	10	73	58	121	4.76e-12	58.5	68.75
Bradi1g57870.1_Ma1	jgi|Abscae1|316117|e_gw1.2.960.1_SRF	37.5	64	40	0	10	73	27	90	4.84e-12	58.2	67.19
Bradi1g57870.1_Ma1	Ceric.12G052800.1_MIKCc	34.545	110	60	3	11	108	4	113	5.18e-12	60.5	51.82
Bradi1g57870.1_Ma1	Prupe.8G151900.1_MbgMa2	30.46	174	109	5	25	189	23	193	5.97e-12	59.7	50
Bradi1g57870.1_Ma1	NC14G0157210.1_MbgMa2	36.145	83	53	0	11	93	340	422	6.31e-12	61.6	57.83
Bradi1g57870.1_Ma1	LOC_Os02g06860.1_MbgMa2	40	75	45	0	3	77	17	91	6.51e-12	60.5	57.33
Bradi1g57870.1_Ma1	Prupe.1G087700.1_MbgMa2	32.039	103	64	1	2	104	1	97	7.01e-12	59.3	57.28
Bradi1g57870.1_Ma1	Bradi2g30530.1_MbgMa2	26.667	165	112	4	10	172	15	172	7.25e-12	58.9	47.27
Bradi1g57870.1_Ma1	Aco013324.1_MbgMa2	38.235	68	42	0	11	78	4	71	7.41e-12	59.7	63.24
Bradi1g57870.1_Ma1	Bradi2g62515.1_MbgMa2	38.235	68	42	0	11	78	13	80	7.69e-12	60.5	61.76
Bradi1g57870.1_Ma1	AT5G51870.3_MIKCc	35.526	76	42	1	1	76	1	69	8.27e-12	59.3	61.84
Bradi1g57870.1_Ma1	VIT_200s0386g00010.1_MbgMa2	31.481	108	70	2	11	117	45	149	9.82e-12	59.3	55.56
Bradi1g57870.1_Ma1	VIT_210s0003g03970.1_MbgMa2	29.861	144	90	2	25	168	18	150	9.83e-12	58.9	45.14
Bradi1g57870.1_Ma1	Potri.007G113800.1_MbgMa2	25.301	166	112	3	5	165	3	161	9.93e-12	59.3	51.81
Bradi1g57870.1_Ma1	Sacu_v1.1_s0043.g012908_MIKCc	34.247	73	47	1	11	82	4	76	1.01e-11	59.3	64.38
Query: Bradi1g57875.2_Ma1
query acc.ver	subject acc.ver	% identity	alignment length	mismatches	gap opens	q. start	q. end	s. start	s. end	evalue	bit score	% positives
Bradi1g57875.2_Ma1	AmTrH2.01G163400.1_MbgMa2	30.481	187	115	6	10	189	10	188	6.82e-16	70.1	45.45
Bradi1g57875.2_Ma1	Potri.004G131100.1_MbgMa2	28.743	167	105	5	10	172	4	160	9.07e-16	69.3	51.5
Bradi1g57875.2_Ma1	Ceric.12G051800.1_MIKCc	34.959	123	58	3	1	108	1	116	3.14e-15	68.9	51.22
Bradi1g57875.2_Ma1	Dioal.13G080100.1_MbgMa2	29.878	164	111	3	10	172	11	171	7.03e-15	67.8	48.78
Bradi1g57875.2_Ma1	Bradi4g39420.1_MbgMa2	33.613	119	74	3	10	124	13	130	1.01e-14	67.8	57.98
Bradi1g57875.2_Ma1	LOC_Os06g22760.1_MbgMa2	25.962	208	134	7	9	206	3	200	2.27e-14	66.2	47.6
Bradi1g57875.2_Ma1	VIT_203s0088g00510.1_MbgMa2	38.532	109	62	3	25	129	26	133	3.73e-14	65.5	58.72
Bradi1g57875.2_Ma1	Prupe.2G120200.1_MbgMa2	38.462	91	52	2	3	90	5	94	5.9e-14	65.1	58.24
Bradi1g57875.2_Ma1	Dioal.02G001800.1_MbgMa2	35.294	119	73	3	14	131	8	123	1.26e-13	63.9	52.1
Bradi1g57875.2_Ma1	NC7G0277230.1_MbgMa2	40.217	92	52	2	3	92	15	105	1.27e-13	65.5	58.7
Bradi1g57875.2_Ma1	NC7G0277220.1_MbgMa2	42.308	78	42	2	3	78	460	536	1.6e-13	65.9	62.82
Bradi1g57875.2_Ma1	NC7G0277220.1_MbgMa2	42.308	78	42	2	3	78	38	114	5.95e-13	63.9	62.82
Bradi1g57875.2_Ma1	Potri.009G046100.2_MbgMa2	34.932	146	87	4	14	157	14	153	1.62e-13	62.4	53.42
Bradi1g57875.2_Ma1	NC14G0157210.1_MbgMa2	39.535	86	49	2	3	86	331	415	1.91e-13	65.5	59.3
Bradi1g57875.2_Ma1	Prupe.4G077800.1_MbgMa2	44.928	69	37	1	10	78	4	71	2.51e-13	62.4	63.77
Bradi1g57875.2_Ma1	Prupe.8G151900.1_MbgMa2	29.353	201	103	7	24	196	23	212	3.08e-13	62.8	44.28
Bradi1g57875.2_Ma1	VIT_201s0010g01500.1_MbgMa2	49.254	67	29	2	25	91	26	87	3.09e-13	60.1	64.18
Bradi1g57875.2_Ma1	Potri.007G113800.1_MbgMa2	31.724	145	88	3	25	165	24	161	3.87e-13	63.2	54.48
Bradi1g57875.2_Ma1	NC7G0277180.1_MbgMa2	42.857	77	41	2	3	77	144	219	4.52e-13	63.9	62.34
Bradi1g57875.2_Ma1	Bradi4g39415.1_MbgMa2	44.118	68	37	1	10	77	13	79	4.87e-13	63.2	66.18
Bradi1g57875.2_Ma1	NC7G0277150.1_MbgMa2	42.308	78	42	2	3	78	38	114	5.38e-13	63.9	62.82
Bradi1g57875.2_Ma1	VIT_201s0010g01530.1_MbgMa2	41.667	72	41	1	10	81	11	81	6.45e-13	61.6	61.11
Bradi1g57875.2_Ma1	NC5G0048130.1_MbgMa2	27.363	201	123	6	10	204	17	200	6.59e-13	62.4	44.78
Bradi1g57875.2_Ma1	LOC_Os12g21850.1_MbgMa2	29.114	158	95	6	19	166	21	171	7.4e-13	61.2	50.63
Bradi1g57875.2_Ma1	Potri.009G084200.1_MbgMa2	32.283	127	78	4	5	124	1	126	7.6e-13	61.6	57.48
Bradi1g57875.2_Ma1	Potri.016G118900.2_MbgMa2	29.927	137	80	4	3	132	16	143	8.16e-13	61.6	50.36
Bradi1g57875.2_Ma1	Potri.017G047300.1_MbgMa2	34.545	110	67	2	25	130	24	132	1e-12	61.6	57.27
Bradi1g57875.2_Ma1	LOC_Os02g06860.1_MbgMa2	30.769	169	102	5	7	171	22	179	1.09e-12	62	43.79
Bradi1g57875.2_Ma1	Aco004987.1_MbgMa2	35.052	97	62	1	9	105	17	112	1.19e-12	61.2	55.67
Bradi1g57875.2_Ma1	VIT_203s0088g00590.1_MbgMa2	37.255	102	59	2	25	122	25	125	1.23e-12	61.2	57.84
Bradi1g57875.2_Ma1	NC11G0015800.1_MbgMa2	41.429	70	40	1	10	79	4	72	1.36e-12	61.6	64.29
Bradi1g57875.2_Ma1	NC7G0277260.1_MbgMa2	42.308	78	42	2	3	78	144	220	1.64e-12	62.4	62.82
Bradi1g57875.2_Ma1	VIT_203s0088g00550.1_MbgMa2	30.065	153	92	4	25	171	26	169	1.66e-12	60.8	50.98
Bradi1g57875.2_Ma1	Aco008623.1_MbgMa2	41.096	73	42	1	7	79	9	80	2.65e-12	60.5	65.75
Bradi1g57875.2_Ma1	Potri.004G130900.1_MbgMa2	28.333	180	118	5	7	182	7	179	3.24e-12	59.3	46.11
Bradi1g57875.2_Ma1	Aco013324.1_MbgMa2	43.077	65	36	1	14	78	8	71	4.42e-12	59.7	66.15
Bradi1g57875.2_Ma1	Prupe.1G087700.1_MbgMa2	32.759	116	71	2	7	122	7	115	4.49e-12	59.3	54.31
Bradi1g57875.2_Ma1	Potri.001G251400.1_MbgMa2	26.064	188	116	7	10	191	10	180	4.82e-12	59.3	50.53
Bradi1g57875.2_Ma1	Prupe.8G152000.1_MbgMa2	31.667	120	76	3	10	129	11	124	5.01e-12	59.7	51.67
Bradi1g57875.2_Ma1	Zosma05g01290.1_MbgMa2	37.681	69	42	1	10	78	51	118	5.3e-12	60.1	66.67
Bradi1g57875.2_Ma1	Prupe.1G048600.1_MbgMa2	35.714	70	44	1	9	78	3	71	5.91e-12	58.9	67.14
Bradi1g57875.2_Ma1	TnS000037257t01_MbgMa2	33.051	118	69	5	14	130	8	116	6.13e-12	60.5	57.63
Bradi1g57875.2_Ma1	VIT_203s0088g00610.1_MbgMa2	33.01	103	63	2	25	122	25	126	6.57e-12	58.9	56.31
Bradi1g57875.2_Ma1	evm.model.chr10.1419_MbgMa2	37.681	69	42	1	10	78	4	71	6.86e-12	60.1	62.32
Bradi1g57875.2_Ma1	VIT_203s0088g00600.1_MbgMa2	41.333	75	41	2	5	77	4	77	7.06e-12	58.9	61.33
Bradi1g57875.2_Ma1	Gb_12581_MIKCc	35.052	97	56	3	11	101	5	100	7.1e-12	57	57.73
Bradi1g57875.2_Ma1	LOC_Os09g02830.1_MbgMa2	36.585	82	51	1	14	95	20	100	7.47e-12	58.5	56.1
Bradi1g57875.2_Ma1	Ceric.30G027800.1_MIKCc	42.105	76	41	2	11	84	5	79	8.01e-12	58.5	60.53
Bradi1g57875.2_Ma1	Ceric.1Z082000.1_MIKCc	44.286	70	35	2	10	79	4	69	8.05e-12	55.5	60
Bradi1g57875.2_Ma1	Pp3c25_6940V3.1_MbgMa2	40.58	69	40	1	11	79	5	72	8.33e-12	59.7	63.77
Bradi1g57875.2_Ma1	Bradi2g62515.1_MbgMa2	42.029	69	39	1	10	78	13	80	8.79e-12	59.7	62.32
Query: Bradi3g39575.1_Ma1
query acc.ver	subject acc.ver	% identity	alignment length	mismatches	gap opens	q. start	q. end	s. start	s. end	evalue	bit score	% positives
Bradi3g39575.1_Ma1	Aco008623.1_MbgMa2	30.921	152	97	3	12	162	19	163	2.02e-15	68.9	53.95
Bradi3g39575.1_Ma1	NC3G0243040.1_MbgMa2	31.429	140	93	1	12	151	25	161	5.89e-14	65.5	50.71
Bradi3g39575.1_Ma1	Prupe.2G120200.1_MbgMa2	23.958	192	138	4	12	198	22	210	7.15e-14	64.7	50
Bradi3g39575.1_Ma1	Bradi4g39415.1_MbgMa2	43.038	79	37	1	1	71	1	79	2.98e-13	63.5	60.76
Bradi3g39575.1_Ma1	NC14G0157210.1_MbgMa2	34.677	124	73	2	4	119	339	462	4.15e-13	64.3	54.03
Bradi3g39575.1_Ma1	LOC_Os02g06860.1_MbgMa2	47.692	65	34	0	12	76	32	96	8.99e-13	62.4	63.08
Bradi3g39575.1_Ma1	Bradi4g39420.1_MbgMa2	43.939	66	37	0	12	77	20	85	1.42e-12	61.2	63.64
Bradi3g39575.1_Ma1	Zosma05g01290.1_MbgMa2	28.477	151	97	4	12	153	58	206	1.43e-12	61.6	51.66
Bradi3g39575.1_Ma1	AT4G36590.1_MbgMa2	27.16	162	102	4	12	163	16	171	1.62e-12	61.2	51.23
Bradi3g39575.1_Ma1	Dioal.02G001800.1_MbgMa2	37	100	60	2	12	110	11	108	2.92e-12	60.1	52
Bradi3g39575.1_Ma1	AT1G01530.1_MbgMa2	31.707	123	78	2	4	122	8	128	3.22e-12	60.1	52.85
Bradi3g39575.1_Ma1	Sacu_v1.1_s0043.g012908_MIKCc	39.706	68	41	0	4	71	3	70	3.9e-12	60.1	60.29
Bradi3g39575.1_Ma1	Potri.007G113800.1_MbgMa2	27.097	155	103	3	9	159	13	161	5e-12	59.7	50.32
Bradi3g39575.1_Ma1	Prupe.4G077800.1_MbgMa2	33.333	108	70	2	4	109	3	110	5.46e-12	58.5	53.7
Bradi3g39575.1_Ma1	Aco004987.1_MbgMa2	28.037	107	77	0	12	118	25	131	5.9e-12	58.9	51.4
Bradi3g39575.1_Ma1	Ceric.12G051800.1_MIKCc	39.437	71	42	1	1	71	1	70	5.98e-12	59.3	60.56
Bradi3g39575.1_Ma1	VIT_201s0010g01500.1_MbgMa2	48.214	56	29	0	20	75	26	81	7.61e-12	56.2	66.07
Bradi3g39575.1_Ma1	W.mirabilis.09352_MIKCc	27.313	227	135	11	12	210	28	252	1.1e-11	58.9	49.34
Bradi3g39575.1_Ma1	VIT_203s0088g00510.1_MbgMa2	46.429	56	30	0	20	75	26	81	1.56e-11	57.8	64.29
Bradi3g39575.1_Ma1	AmTrH2.04G078400.1_MIKCc	28.926	121	77	3	9	121	8	127	1.6e-11	57.8	52.89
Bradi3g39575.1_Ma1	AT1G72350.1_MbgMa2	32.11	109	64	4	15	116	55	160	2.04e-11	57.4	55.05
Bradi3g39575.1_Ma1	VIT_201s0010g01530.1_MbgMa2	26.316	190	102	5	9	193	15	171	2.16e-11	57	43.16
Bradi3g39575.1_Ma1	NC7G0277230.1_MbgMa2	34.783	115	68	1	4	111	23	137	2.68e-11	58.2	50.43
Bradi3g39575.1_Ma1	Azfi_s0016.g014288_MIKCc	29.496	139	73	4	4	119	3	139	2.72e-11	57.4	46.76
Bradi3g39575.1_Ma1	Potri.004G131100.1_MbgMa2	26.22	164	108	4	4	163	3	157	3.43e-11	56.2	50
Bradi3g39575.1_Ma1	Aco013324.1_MbgMa2	46.667	60	32	0	12	71	11	70	4.02e-11	57	65
Bradi3g39575.1_Ma1	Potri.001G251400.1_MbgMa2	29.932	147	96	4	12	153	17	161	4.72e-11	56.2	50.34
Bradi3g39575.1_Ma1	Prupe.1G048600.1_MbgMa2	41.667	60	35	0	12	71	11	70	6.14e-11	55.8	66.67
Bradi3g39575.1_Ma1	MetglSf01g1038_MbgMa2	26.543	162	96	4	12	162	21	170	7.28e-11	57	48.15
Bradi3g39575.1_Ma1	Potri.017G047300.1_MbgMa2	31.429	105	68	1	9	109	13	117	7.63e-11	56.2	53.33
Bradi3g39575.1_Ma1	Bradi1g20090.1_MbgMa2	36.765	68	43	0	4	71	11	78	8.09e-11	56.2	60.29
Bradi3g39575.1_Ma1	Potri.009G045900.1_MbgMa2	32.192	146	87	5	12	151	17	156	8.31e-11	55.5	50.68
Bradi3g39575.1_Ma1	NC5G0048130.1_MbgMa2	30.769	104	62	2	12	110	24	122	8.63e-11	56.2	51.92
Bradi3g39575.1_Ma1	NC7G0277220.1_MbgMa2	42.647	68	39	0	4	71	46	113	9.55e-11	57	64.71
Bradi3g39575.1_Ma1	NC7G0277220.1_MbgMa2	42.647	68	39	0	4	71	468	535	9.55e-11	57	64.71
Bradi3g39575.1_Ma1	VIT_203s0088g00600.1_MbgMa2	42.857	56	32	0	20	75	26	81	1.03e-10	55.5	64.29
Bradi3g39575.1_Ma1	Azfi_s0016.g014286_MIKCc	38.235	68	42	0	4	71	10	77	1.06e-10	55.8	55.88
Bradi3g39575.1_Ma1	VIT_218s0001g07900.3_MIKCc	24.424	217	143	8	12	208	11	226	1.11e-10	55.5	48.39
Bradi3g39575.1_Ma1	VIT_203s0088g00590.1_MbgMa2	44.643	56	31	0	20	75	25	80	1.14e-10	55.1	60.71
Bradi3g39575.1_Ma1	Adc16654_MIKCc	35.443	79	50	1	1	79	1	78	1.18e-10	54.3	53.16
Bradi3g39575.1_Ma1	AT1G29962.1_MbgMa2	40.323	62	37	0	12	73	17	78	1.19e-10	54.7	62.9
Bradi3g39575.1_Ma1	VIT_210s0003g03025.1_MbgMa2	45	60	33	0	12	71	22	81	1.26e-10	55.1	61.67
Bradi3g39575.1_Ma1	Zosma01g28990.1_MbgMa2	37.681	69	43	0	3	71	18	86	1.26e-10	53.9	63.77
Bradi3g39575.1_Ma1	evm.model.chr1.1370_MIKCc	29.167	144	89	6	12	147	39	177	1.3e-10	55.5	52.08
Bradi3g39575.1_Ma1	ELR16274_SRF	39.062	64	39	0	4	67	164	227	1.38e-10	56.2	60.94
Bradi3g39575.1_Ma1	NC7G0277180.1_MbgMa2	42.647	68	39	0	4	71	152	219	1.48e-10	56.2	64.71
Bradi3g39575.1_Ma1	NC7G0277150.1_MbgMa2	42.647	68	39	0	4	71	46	113	1.52e-10	56.2	64.71
Bradi3g39575.1_Ma1	Bradi2g38695.1_MbgMa2	38.961	77	41	1	2	72	3	79	1.63e-10	55.8	58.44
Bradi3g39575.1_Ma1	Ceric.30G027800.1_MIKCc	43.333	60	34	0	12	71	11	70	2.01e-10	54.3	60
Bradi3g39575.1_Ma1	XP_024534891.1_MbgMa2	31.25	112	71	3	12	121	11	118	2.03e-10	53.5	50.89
Bradi3g39575.1_Ma1	jgi|SacceM3836_1|109265|fgenesh1_kg.2_symble_250_symble_NP_013756.1_SRF	39.062	64	39	0	4	67	80	143	2.19e-10	53.9	59.38
Query: LOC_Os01g11510.1_Ma1
query acc.ver	subject acc.ver	% identity	alignment length	mismatches	gap opens	q. start	q. end	s. start	s. end	evalue	bit score	% positives
LOC_Os01g11510.1_Ma1	LOC_Os12g21880.1_MbgMa2	45.902	61	32	1	9	69	10	69	8.1e-12	57.8	68.85
LOC_Os01g11510.1_Ma1	NC6G0256920.1_MbgMa2	26.02	196	129	6	2	195	14	195	5.23e-11	59.7	45.92
LOC_Os01g11510.1_Ma1	Potri.009G046100.2_MbgMa2	31.783	129	71	4	13	137	17	132	5.32e-11	56.6	55.04
LOC_Os01g11510.1_Ma1	Potri.004G130900.1_MbgMa2	26.776	183	116	4	3	183	7	173	5.39e-11	57.4	46.99
LOC_Os01g11510.1_Ma1	Aco008623.1_MbgMa2	27.746	173	93	6	13	178	19	166	1.22e-10	57	49.13
LOC_Os01g11510.1_Ma1	Potri.016G118900.2_MbgMa2	45.161	62	33	1	13	74	30	90	1.45e-10	56.6	64.52
LOC_Os01g11510.1_Ma1	LOC_Os12g21850.1_MbgMa2	50.877	57	27	1	13	69	20	75	2.04e-10	55.8	71.93
LOC_Os01g11510.1_Ma1	VIT_201s0010g01530.1_MbgMa2	29.358	109	67	2	6	105	11	118	7.16e-10	53.9	49.54
LOC_Os01g11510.1_Ma1	LOC_Os06g30830.1_MbgMa2	40.476	84	45	2	11	90	18	100	7.22e-10	54.7	58.33
LOC_Os01g11510.1_Ma1	AT2G34440.1_MbgMa2	29.375	160	85	6	6	159	4	141	7.32e-10	53.5	45.62
LOC_Os01g11510.1_Ma1	Potri.007G113800.1_MbgMa2	29.915	117	75	3	13	123	16	131	8.74e-10	54.7	54.7
LOC_Os01g11510.1_Ma1	Bradi4g39415.1_MbgMa2	47.541	61	31	1	13	73	20	79	8.95e-10	55.1	62.3
LOC_Os01g11510.1_Ma1	EDQ87957_MEF2	40	60	35	1	1	59	1	60	1.28e-09	55.5	65
LOC_Os01g11510.1_Ma1	VIT_201s0010g01500.1_MbgMa2	40.984	61	35	1	16	76	21	80	1.33e-09	50.8	65.57
LOC_Os01g11510.1_Ma1	AmTrH2.01G163400.1_MbgMa2	42.857	70	38	2	2	70	5	73	1.37e-09	53.5	57.14
LOC_Os01g11510.1_Ma1	Potri.004G002400.1_MbgMa2	40	70	41	1	13	82	20	88	1.64e-09	53.1	60
LOC_Os01g11510.1_Ma1	AmTrH2.13G009700.1_MbgMa2	45.763	59	31	1	13	71	11	68	2.05e-09	52	59.32
LOC_Os01g11510.1_Ma1	Potri.017G047300.1_MbgMa2	31.304	115	72	3	15	123	18	131	2.07e-09	53.5	53.04
LOC_Os01g11510.1_Ma1	NC14G0175360.1_MbgMa2	45.455	44	24	0	6	49	5	48	2.23e-09	52.8	65.91
LOC_Os01g11510.1_Ma1	Pp3c25_6940V3.1_MbgMa2	36.765	68	42	1	13	80	11	77	2.33e-09	53.9	60.29
LOC_Os01g11510.1_Ma1	NC7G0277230.1_MbgMa2	40.58	69	40	1	6	74	24	91	2.53e-09	54.3	63.77
LOC_Os01g11510.1_Ma1	Prupe.4G077800.1_MbgMa2	30.435	92	63	1	6	97	4	94	2.86e-09	52	55.43
LOC_Os01g11510.1_Ma1	Prupe.8G151900.1_MbgMa2	41.935	62	35	1	15	76	18	78	3.14e-09	52.8	61.29
LOC_Os01g11510.1_Ma1	NC7G0277220.1_MbgMa2	40.58	69	40	1	6	74	47	114	3.51e-09	54.7	63.77
LOC_Os01g11510.1_Ma1	NC7G0277220.1_MbgMa2	40.58	69	40	1	6	74	469	536	3.51e-09	54.7	63.77
LOC_Os01g11510.1_Ma1	NC2G0037910.1_MbgMa2	45.312	64	35	0	4	67	2	65	3.87e-09	50.4	56.25
LOC_Os01g11510.1_Ma1	NC7G0277180.1_MbgMa2	40.58	69	40	1	6	74	153	220	3.88e-09	53.9	63.77
LOC_Os01g11510.1_Ma1	9596_MbgMa2	32.692	104	58	3	13	115	11	103	3.94e-09	52	50.96
LOC_Os01g11510.1_Ma1	Ceric.30G027800.1_MIKCc	27.778	162	108	3	19	180	17	169	4.11e-09	52	45.68
LOC_Os01g11510.1_Ma1	NC14G0014320.1_MbgMa2	45.455	44	24	0	6	49	5	48	5.08e-09	51.6	65.91
LOC_Os01g11510.1_Ma1	9597_MbgMa2	32.692	104	58	3	13	115	11	103	5.21e-09	51.6	50.96
LOC_Os01g11510.1_Ma1	AT5G60440.1_MbgMa2	30.631	111	71	3	13	118	16	125	5.69e-09	52.8	52.25
LOC_Os01g11510.1_Ma1	NC3G0243040.1_MbgMa2	26.19	168	105	4	13	178	25	175	5.82e-09	52.4	48.21
LOC_Os01g11510.1_Ma1	VIT_204s0023g02820.1_MIKCc	31.034	116	69	4	4	109	78	192	6.59e-09	52.8	50
LOC_Os01g11510.1_Ma1	jgi|Drest1|3690|transcript:EWC45219_MEF2	33.846	65	42	1	6	70	4	67	7.64e-09	53.1	60
LOC_Os01g11510.1_Ma1	NC7G0277150.1_MbgMa2	40.58	69	40	1	6	74	47	114	7.67e-09	53.1	63.77
LOC_Os01g11510.1_Ma1	Aco013324.1_MbgMa2	46.774	62	32	1	13	74	11	71	7.83e-09	51.6	61.29
LOC_Os01g11510.1_Ma1	NC14G0175330.1_MbgMa2	45.455	44	24	0	6	49	5	48	8.28e-09	52.8	65.91
LOC_Os01g11510.1_Ma1	Aspi01Gene09051_MbgMa2	35.955	89	45	3	19	106	17	94	8.84e-09	53.1	51.69
LOC_Os01g11510.1_Ma1	NC7G0277260.1_MbgMa2	40.58	69	40	1	6	74	153	220	9.26e-09	52.8	63.77
LOC_Os01g11510.1_Ma1	Ceric.04G082300.1_MbgMa2	36.364	99	50	4	19	115	17	104	1e-08	52.8	50.51
LOC_Os01g11510.1_Ma1	jgi|Mordel1|879761|MIX20269_39786_98_MEF2	32.381	105	56	3	13	106	11	111	1e-08	52.8	46.67
LOC_Os01g11510.1_Ma1	Dicom.21G061400.1_MbgMa2	29.565	115	67	3	13	123	11	115	1.03e-08	52.4	48.7
LOC_Os01g11510.1_Ma1	Bradi4g39420.1_MbgMa2	44.828	58	31	1	13	70	20	76	1.14e-08	51.6	63.79
LOC_Os01g11510.1_Ma1	Ceric.23G035100.1_MbgMa2	37	100	50	4	19	116	17	105	1.16e-08	52.8	51
LOC_Os01g11510.1_Ma1	VIT_203s0088g00550.1_MbgMa2	35.714	70	44	1	7	76	12	80	1.17e-08	50.8	58.57
LOC_Os01g11510.1_Ma1	Bradi1g20090.1_MbgMa2	38.158	76	45	2	1	75	6	80	1.19e-08	51.6	59.21
LOC_Os01g11510.1_Ma1	Dioal.02G001800.1_MbgMa2	44.444	63	34	1	13	75	11	72	1.19e-08	50.8	60.32
LOC_Os01g11510.1_Ma1	Prupe.2G120200.1_MbgMa2	24.299	214	127	7	1	200	7	199	1.19e-08	50.8	42.52
LOC_Os01g11510.1_Ma1	VIT_203s0088g00510.1_MbgMa2	35.938	64	40	1	13	76	18	80	1.21e-08	50.8	62.5
LOC_Os01g11510.1_Ma1	jgi|Trigu1|140483|CE140482_11697_MEF2	44.444	45	25	0	13	57	11	55	1.21e-08	52.8	64.44
Query: LOC_Os07g04170.1_Ma1
query acc.ver	subject acc.ver	% identity	alignment length	mismatches	gap opens	q. start	q. end	s. start	s. end	evalue	bit score	% positives
LOC_Os07g04170.1_Ma1	Potri.007G113800.1_MbgMa2	32.335	167	95	6	133	288	1	160	5.25e-14	67	52.1
LOC_Os07g04170.1_Ma1	Potri.004G130900.1_MbgMa2	27.273	187	113	7	136	312	7	180	7.34e-13	62.4	50.8
LOC_Os07g04170.1_Ma1	Potri.017G047300.1_MbgMa2	29.412	170	99	6	133	282	1	169	3.71e-12	61.2	50
LOC_Os07g04170.1_Ma1	NC7G0277220.1_MbgMa2	36.111	144	70	9	74	204	402	536	7.34e-12	62.8	54.17
LOC_Os07g04170.1_Ma1	NC7G0277220.1_MbgMa2	43.902	82	38	4	131	204	33	114	7.74e-10	56.2	62.2
LOC_Os07g04170.1_Ma1	Bradi4g39420.1_MbgMa2	43.59	78	42	2	135	210	9	86	4.82e-11	58.2	57.69
LOC_Os07g04170.1_Ma1	NC3G0243040.1_MbgMa2	30.851	188	114	8	135	314	14	193	6.15e-11	58.2	48.4
LOC_Os07g04170.1_Ma1	AT2G24840.1_MbgMa2	30.968	155	83	4	145	286	72	215	6.92e-11	57.8	49.68
LOC_Os07g04170.1_Ma1	Bradi4g39415.1_MbgMa2	31.613	155	100	3	137	285	11	165	7.22e-11	57.8	45.81
LOC_Os07g04170.1_Ma1	Aco008623.1_MbgMa2	28.313	166	105	4	136	295	9	166	7.24e-11	57.4	49.4
LOC_Os07g04170.1_Ma1	Potri.009G084200.1_MbgMa2	29.167	168	101	5	133	282	1	168	7.27e-11	57	47.62
LOC_Os07g04170.1_Ma1	VIT_200s0386g00010.1_MbgMa2	32.515	163	90	7	137	292	43	192	1.22e-10	56.6	51.53
LOC_Os07g04170.1_Ma1	evm.model.chr10.1419_MbgMa2	28.824	170	108	6	137	301	2	163	1.43e-10	57.8	50
LOC_Os07g04170.1_Ma1	LOC_Os09g02830.1_MbgMa2	30.894	123	76	3	137	250	14	136	1.62e-10	55.8	55.28
LOC_Os07g04170.1_Ma1	Dioal.02G001800.1_MbgMa2	38.318	107	61	5	137	238	2	108	2.01e-10	55.8	56.07
LOC_Os07g04170.1_Ma1	AmTrH2.01G163400.1_MbgMa2	27.619	210	138	7	135	335	6	210	2.06e-10	55.5	43.33
LOC_Os07g04170.1_Ma1	NC7G0277230.1_MbgMa2	43.023	86	41	4	131	208	10	95	2.39e-10	57	61.63
LOC_Os07g04170.1_Ma1	Prupe.8G151900.1_MbgMa2	27.586	174	102	6	133	282	1	174	2.62e-10	55.5	47.7
LOC_Os07g04170.1_Ma1	NC10G0165760.1_MbgMa2	28.902	173	107	7	135	298	18	183	3.5e-10	56.6	47.4
LOC_Os07g04170.1_Ma1	Aco013324.1_MbgMa2	28.916	166	106	5	137	295	2	162	3.63e-10	55.5	48.19
LOC_Os07g04170.1_Ma1	Potri.016G118900.2_MbgMa2	31.193	109	66	3	136	235	20	128	4.13e-10	54.7	55.96
LOC_Os07g04170.1_Ma1	NC14G0157210.1_MbgMa2	32.117	137	74	6	131	248	326	462	4.21e-10	57	54.74
LOC_Os07g04170.1_Ma1	Potri.001G251400.1_MbgMa2	33.077	130	68	4	130	244	1	126	4.35e-10	54.7	51.54
LOC_Os07g04170.1_Ma1	LOC_Os12g21880.1_MbgMa2	42.188	64	36	1	140	202	9	72	4.65e-10	52.4	67.19
LOC_Os07g04170.1_Ma1	Aco004988.1_MbgMa2	40.789	76	43	2	134	207	7	82	6.21e-10	55.8	61.84
LOC_Os07g04170.1_Ma1	Sacu_v1.1_s0043.g012908_MIKCc	40.789	76	42	2	133	207	1	74	6.88e-10	54.7	60.53
LOC_Os07g04170.1_Ma1	Potri.009G046100.2_MbgMa2	28.767	146	97	4	136	277	7	149	7.4e-10	52.8	52.05
LOC_Os07g04170.1_Ma1	NC7G0277150.1_MbgMa2	43.902	82	38	4	131	204	33	114	8.47e-10	55.8	62.2
LOC_Os07g04170.1_Ma1	Azfi_s0016.g014288_MIKCc	28.814	177	92	7	133	308	1	144	8.5e-10	53.9	45.2
LOC_Os07g04170.1_Ma1	NC7G0277180.1_MbgMa2	43.902	82	38	4	131	204	139	220	8.93e-10	55.5	62.2
LOC_Os07g04170.1_Ma1	AT1G01530.1_MbgMa2	33.058	121	69	6	133	243	1	119	1.09e-09	53.9	55.37
LOC_Os07g04170.1_Ma1	Prupe.1G048600.1_MbgMa2	40.845	71	40	2	137	205	2	72	1.16e-09	53.1	63.38
LOC_Os07g04170.1_Ma1	VIT_203s0088g00510.1_MbgMa2	29.299	157	92	6	136	282	8	155	1.18e-09	53.5	50.96
LOC_Os07g04170.1_Ma1	Sacu_v1.1_s0006.g003425_MIKCc	29.412	170	95	6	133	297	1	150	1.24e-09	54.3	45.29
LOC_Os07g04170.1_Ma1	LOC_Os12g21850.1_MbgMa2	43.75	64	35	1	142	204	17	80	1.27e-09	53.1	64.06
LOC_Os07g04170.1_Ma1	NC6G0256920.1_MbgMa2	25.455	165	109	4	135	291	16	174	1.34e-09	54.7	46.06
LOC_Os07g04170.1_Ma1	NC11G0015800.1_MbgMa2	26.857	175	105	5	137	295	2	169	1.35e-09	53.9	45.14
LOC_Os07g04170.1_Ma1	Adc16654_MIKCc	27.95	161	89	4	138	276	4	159	1.36e-09	52.4	44.72
LOC_Os07g04170.1_Ma1	Ceric.30G027800.1_MIKCc	44.444	63	34	1	142	203	8	70	1.46e-09	53.1	63.49
LOC_Os07g04170.1_Ma1	W.mirabilis.07523_MIKCc	30.189	159	97	5	142	291	8	161	1.62e-09	53.5	48.43
LOC_Os07g04170.1_Ma1	NC7G0277260.1_MbgMa2	43.902	82	38	4	131	204	139	220	2e-09	54.3	62.2
LOC_Os07g04170.1_Ma1	Ceric.12G051600.1_MIKCc	40.845	71	39	2	126	195	6	74	2.04e-09	49.3	56.34
LOC_Os07g04170.1_Ma1	Azfi_s0016.g014286_MIKCc	37.805	82	48	2	127	207	2	81	2.42e-09	52.8	56.1
LOC_Os07g04170.1_Ma1	Sacu_v1.1_s0006.g003429_MIKCc	43.939	66	34	2	133	197	1	64	2.59e-09	49.3	59.09
LOC_Os07g04170.1_Ma1	AT1G29962.1_MbgMa2	39.706	68	40	1	138	204	10	77	2.68e-09	52	64.71
LOC_Os07g04170.1_Ma1	NC4G0197920.1_MbgMa2	28.902	173	107	7	135	298	18	183	2.91e-09	53.1	47.4
LOC_Os07g04170.1_Ma1	LOC_Os06g01890.1_MIKCc	31.373	153	91	5	145	289	20	166	2.92e-09	52.4	52.94
LOC_Os07g04170.1_Ma1	Potri.004G002400.1_MbgMa2	29.56	159	104	5	137	292	11	164	3.02e-09	52	48.43
LOC_Os07g04170.1_Ma1	Prupe.8G158500.1_MbgMa2	29.814	161	95	4	136	285	6	159	3.04e-09	52.8	44.72
LOC_Os07g04170.1_Ma1	LOC_Os06g30810.1_MbgMa2	46.154	78	34	3	133	202	1	78	3.12e-09	52	56.41
LOC_Os07g04170.1_Ma1	Ceric.12G052800.1_MIKCc	43.056	72	38	2	133	203	1	70	3.25e-09	52.8	59.72
Query: Prupe.3G032000.1_Ma1
query acc.ver	subject acc.ver	% identity	alignment length	mismatches	gap opens	q. start	q. end	s. start	s. end	evalue	bit score	% positives
Prupe.3G032000.1_Ma1	Potri.016G118900.2_MbgMa2	37.113	194	87	7	128	319	16	176	1.9e-28	105	52.06
Prupe.3G032000.1_Ma1	Dioal.02G001800.1_MbgMa2	35.233	193	89	8	134	325	3	160	5.86e-27	101	53.37
Prupe.3G032000.1_Ma1	VIT_210s0003g03025.1_MbgMa2	32.178	202	90	5	124	325	5	159	1.91e-26	100	48.02
Prupe.3G032000.1_Ma1	Prupe.2G120200.1_MbgMa2	33.816	207	107	7	125	325	3	185	1.09e-25	98.2	51.69
Prupe.3G032000.1_Ma1	AmTrH2.01G163400.1_MbgMa2	29.851	201	107	5	129	326	4	173	2.37e-25	96.7	48.76
Prupe.3G032000.1_Ma1	Potri.007G113800.1_MbgMa2	30.457	197	107	5	129	325	3	169	5.47e-25	96.7	50.76
Prupe.3G032000.1_Ma1	Aco013324.1_MbgMa2	30.89	191	102	5	134	324	3	163	7.06e-25	96.3	51.83
Prupe.3G032000.1_Ma1	NC7G0277230.1_MbgMa2	57.317	82	33	1	128	207	15	96	8.06e-25	98.6	76.83
Prupe.3G032000.1_Ma1	NC7G0277150.1_MbgMa2	55.814	86	35	2	119	201	28	113	9.02e-25	99.8	76.74
Prupe.3G032000.1_Ma1	NC7G0277180.1_MbgMa2	60.526	76	28	1	128	201	144	219	1.03e-24	99	78.95
Prupe.3G032000.1_Ma1	NC7G0277220.1_MbgMa2	60.526	76	28	1	128	201	38	113	1.21e-24	99.8	78.95
Prupe.3G032000.1_Ma1	NC7G0277220.1_MbgMa2	52.326	86	38	1	119	201	450	535	1.43e-23	96.7	74.42
Prupe.3G032000.1_Ma1	NC7G0277260.1_MbgMa2	60.526	76	28	1	128	201	144	219	2.13e-24	98.2	78.95
Prupe.3G032000.1_Ma1	Potri.004G002400.1_MbgMa2	34.555	191	95	5	128	318	6	166	2.86e-24	93.6	52.36
Prupe.3G032000.1_Ma1	Potri.009G084200.1_MbgMa2	32.995	197	101	5	129	325	3	168	5.69e-24	93.2	49.75
Prupe.3G032000.1_Ma1	NC5G0048130.1_MbgMa2	31.795	195	102	6	134	328	16	179	9.09e-24	94	52.31
Prupe.3G032000.1_Ma1	NC14G0157210.1_MbgMa2	50	90	42	1	115	201	317	406	3.49e-23	95.1	71.11
Prupe.3G032000.1_Ma1	NC14G0157210.1_MbgMa2	43.478	46	26	0	136	181	5	50	3.56e-05	40	56.52
Prupe.3G032000.1_Ma1	Prupe.8G152000.1_MbgMa2	30.583	206	113	7	128	329	4	183	6.54e-23	90.9	50
Prupe.3G032000.1_Ma1	VIT_203s0088g00590.1_MbgMa2	32.161	199	103	8	128	325	3	170	9.51e-23	89.7	50.75
Prupe.3G032000.1_Ma1	Potri.017G047300.1_MbgMa2	31.472	197	105	5	129	325	3	169	9.83e-23	90.5	50.76
Prupe.3G032000.1_Ma1	Zosma05g01290.1_MbgMa2	41.176	153	67	7	134	278	50	187	1.11e-22	90.9	56.86
Prupe.3G032000.1_Ma1	Bradi3g18670.3_MbgMa2	53.247	77	35	1	125	201	2	77	1.12e-22	89.7	70.13
Prupe.3G032000.1_Ma1	VIT_207s0005g06590.1_MbgMa2	37.572	173	65	7	150	320	19	150	2.56e-22	88.6	47.98
Prupe.3G032000.1_Ma1	Prupe.6G124000.1_MbgMa2	33.333	198	100	6	134	322	3	177	2.59e-22	88.6	44.95
Prupe.3G032000.1_Ma1	VIT_210s0003g03970.1_MbgMa2	36.994	173	66	7	150	320	19	150	3.11e-22	88.2	48.55
Prupe.3G032000.1_Ma1	Prupe.8G151900.1_MbgMa2	30.622	209	96	6	129	325	3	174	4.02e-22	88.2	47.85
Prupe.3G032000.1_Ma1	VIT_203s0088g00510.1_MbgMa2	31.633	196	100	7	129	322	5	168	4.58e-22	88.2	50.51
Prupe.3G032000.1_Ma1	Bradi2g62515.1_MbgMa2	50.667	75	37	0	128	202	6	80	5.09e-22	89.7	69.33
Prupe.3G032000.1_Ma1	LOC_Os06g30810.1_MbgMa2	51.389	72	35	0	129	200	7	78	6.31e-22	87.4	70.83
Prupe.3G032000.1_Ma1	Aco004987.1_MbgMa2	41.573	89	52	0	119	207	2	90	6.8e-22	87.8	68.54
Prupe.3G032000.1_Ma1	VIT_201s0010g01530.1_MbgMa2	28.934	197	92	6	129	325	5	153	8.64e-22	86.7	45.69
Prupe.3G032000.1_Ma1	evm.model.chr10.1419_MbgMa2	31.868	182	89	6	135	316	4	150	1.7e-21	89	51.1
Prupe.3G032000.1_Ma1	Bradi4g39415.1_MbgMa2	50	76	36	1	128	201	4	79	4.64e-21	86.7	71.05
Prupe.3G032000.1_Ma1	Thupl.29377691s0004.1_MbgMa2	56.061	66	29	0	136	201	5	70	4.91e-21	83.6	74.24
Prupe.3G032000.1_Ma1	AT5G60440.1_MbgMa2	32.143	196	102	5	131	324	5	171	5.71e-21	86.7	49.49
Prupe.3G032000.1_Ma1	NC3G0243040.1_MbgMa2	28.788	198	104	7	134	328	17	180	5.96e-21	85.9	49.49
Prupe.3G032000.1_Ma1	Zosma01g28990.1_MbgMa2	56.522	69	30	0	133	201	18	86	6.9e-21	82.8	73.91
Prupe.3G032000.1_Ma1	Bradi4g39420.1_MbgMa2	45.57	79	41	1	128	204	4	82	7.02e-21	85.5	68.35
Prupe.3G032000.1_Ma1	Dioal.13G080100.1_MbgMa2	50	80	40	0	128	207	4	83	7.14e-21	85.5	68.75
Prupe.3G032000.1_Ma1	NC5G0051070.1_MbgMa2	27.692	195	111	5	134	328	21	185	7.2e-21	85.5	50.26
Prupe.3G032000.1_Ma1	Ceric.30G027800.1_MIKCc	54.286	70	32	0	136	205	5	74	8.36e-21	84.3	72.86
Prupe.3G032000.1_Ma1	NC11G0015800.1_MbgMa2	31.034	203	105	7	134	330	3	176	9.65e-21	85.5	51.23
Prupe.3G032000.1_Ma1	Potri.004G130900.1_MbgMa2	28.922	204	114	5	125	328	1	173	1.18e-20	83.6	48.04
Prupe.3G032000.1_Ma1	Potri.017G040700.2_MbgMa2	31.863	204	97	5	128	325	8	175	1.22e-20	83.6	49.02
Prupe.3G032000.1_Ma1	NC4G0197920.1_MbgMa2	30.57	193	98	7	134	323	21	180	1.72e-20	85.5	50.78
Prupe.3G032000.1_Ma1	VIT_203s0088g00600.1_MbgMa2	30.769	208	92	8	129	325	5	171	1.85e-20	83.6	46.63
Prupe.3G032000.1_Ma1	LOC_Os01g74440.1_MbgMa2	43.038	79	45	0	128	206	11	89	1.95e-20	83.2	69.62
Prupe.3G032000.1_Ma1	Aco008623.1_MbgMa2	50.704	71	35	0	131	201	8	78	2.21e-20	83.6	73.24
Prupe.3G032000.1_Ma1	VIT_201s0010g01500.1_MbgMa2	52.632	76	36	0	129	204	5	80	2.34e-20	80.1	72.37
Prupe.3G032000.1_Ma1	Potri.017G039800.1_MbgMa2	30.435	184	85	4	149	325	29	176	2.97e-20	82.8	45.11
Prupe.3G032000.1_Ma1	NC10G0165760.1_MbgMa2	29.592	196	98	6	134	324	21	181	3.52e-20	85.5	47.96
Prupe.3G032000.1_Ma1	NC10G0165760.1_MbgMa2	42.308	26	15	0	298	323	258	283	0.047	30	76.92
Query: Prupe.3G035200.1_Ma1
query acc.ver	subject acc.ver	% identity	alignment length	mismatches	gap opens	q. start	q. end	s. start	s. end	evalue	bit score	% positives
Prupe.3G035200.1_Ma1	Prupe.2G120200.1_MbgMa2	35.821	201	95	6	22	214	9	183	4.74e-31	109	51.24
Prupe.3G035200.1_Ma1	Potri.016G118900.2_MbgMa2	34.483	203	104	5	19	221	14	187	2.9e-29	104	51.23
Prupe.3G035200.1_Ma1	VIT_210s0003g03025.1_MbgMa2	33.971	209	86	7	22	222	9	173	5.22e-28	101	48.8
Prupe.3G035200.1_Ma1	Aco013324.1_MbgMa2	35.233	193	91	5	26	215	2	163	6.29e-27	99.4	50.26
Prupe.3G035200.1_Ma1	Prupe.8G152000.1_MbgMa2	33.945	218	112	7	21	230	4	197	9.37e-27	98.6	50.46
Prupe.3G035200.1_Ma1	Dioal.02G001800.1_MbgMa2	34.031	191	94	7	26	216	2	160	1e-26	98.2	52.36
Prupe.3G035200.1_Ma1	VIT_203s0088g00590.1_MbgMa2	33.173	208	104	7	21	224	3	179	1.1e-26	97.8	51.92
Prupe.3G035200.1_Ma1	Potri.004G002400.1_MbgMa2	36.842	190	90	6	21	209	6	166	4.69e-26	95.9	54.74
Prupe.3G035200.1_Ma1	AmTrH2.01G163400.1_MbgMa2	30.151	199	99	6	26	217	8	173	8.76e-25	92.8	47.74
Prupe.3G035200.1_Ma1	Potri.004G130900.1_MbgMa2	31.088	193	105	3	22	214	4	168	9.11e-25	92.4	48.19
Prupe.3G035200.1_Ma1	NC4G0197920.1_MbgMa2	33.831	201	95	7	22	217	16	183	1.91e-24	94	48.76
Prupe.3G035200.1_Ma1	NC10G0165760.1_MbgMa2	34.328	201	94	7	22	217	16	183	8.16e-24	93.2	48.76
Prupe.3G035200.1_Ma1	VIT_203s0088g00510.1_MbgMa2	31.731	208	109	8	22	226	5	182	1.01e-23	90.5	50.48
Prupe.3G035200.1_Ma1	Zosma05g01290.1_MbgMa2	31.963	219	111	6	24	231	47	238	1.06e-23	91.3	50.68
Prupe.3G035200.1_Ma1	AmTrH2.13G009700.1_MbgMa2	39.344	122	68	4	26	146	2	118	1.08e-23	88.6	59.02
Prupe.3G035200.1_Ma1	VIT_203s0088g00610.1_MbgMa2	33.971	209	100	8	21	223	3	179	1.58e-23	89.7	46.89
Prupe.3G035200.1_Ma1	NC3G0243040.1_MbgMa2	32.308	195	101	6	26	219	16	180	2.45e-23	90.5	50.77
Prupe.3G035200.1_Ma1	Potri.009G046100.2_MbgMa2	31.792	173	92	2	22	194	4	150	2.64e-23	87.4	50.29
Prupe.3G035200.1_Ma1	PITA_49401_MbgMa2	34.054	185	83	6	26	203	5	157	2.92e-23	88.2	48.65
Prupe.3G035200.1_Ma1	Potri.007G113800.1_MbgMa2	31.553	206	112	7	22	226	3	180	3.26e-23	89.7	50.49
Prupe.3G035200.1_Ma1	Potri.001G251400.1_MbgMa2	53.425	73	34	0	22	94	4	76	4.44e-23	88.2	78.08
Prupe.3G035200.1_Ma1	AT5G60440.1_MbgMa2	31.731	208	111	5	22	226	3	182	6.93e-23	89.7	48.08
Prupe.3G035200.1_Ma1	NC5G0048130.1_MbgMa2	31.818	198	98	6	26	219	15	179	7.71e-23	89	50
Prupe.3G035200.1_Ma1	VIT_203s0088g00550.1_MbgMa2	31.25	208	110	7	22	226	5	182	7.83e-23	87.8	49.52
Prupe.3G035200.1_Ma1	NC7G0277180.1_MbgMa2	54.667	75	34	0	20	94	145	219	7.9e-23	91.3	76
Prupe.3G035200.1_Ma1	Potri.009G084200.1_MbgMa2	30.097	206	114	7	22	226	3	179	1.04e-22	87.4	49.03
Prupe.3G035200.1_Ma1	NC7G0277230.1_MbgMa2	54.667	75	34	0	20	94	16	90	1.1e-22	90.1	76
Prupe.3G035200.1_Ma1	NC7G0277150.1_MbgMa2	54.667	75	34	0	20	94	39	113	1.11e-22	90.9	76
Prupe.3G035200.1_Ma1	Thupl.29382368s0002.1_MbgMa2	38.462	130	64	3	26	152	2	118	1.16e-22	88.6	56.92
Prupe.3G035200.1_Ma1	Bradi4g39415.1_MbgMa2	53.521	71	33	0	24	94	9	79	1.19e-22	88.6	74.65
Prupe.3G035200.1_Ma1	Potri.017G047300.1_MbgMa2	32.057	209	107	8	22	226	3	180	1.22e-22	87.8	49.76
Prupe.3G035200.1_Ma1	NC7G0277260.1_MbgMa2	54.667	75	34	0	20	94	145	219	1.71e-22	90.1	76
Prupe.3G035200.1_Ma1	MetglSf01g1038_MbgMa2	32.642	193	103	6	23	215	9	174	1.84e-22	89.4	48.7
Prupe.3G035200.1_Ma1	jgi|SacceM3836_1|109266|fgenesh1_kg.2_symble_251_symble_NP_013757.1_SRF	50	82	39	1	9	90	2	81	2.51e-22	87.8	70.73
Prupe.3G035200.1_Ma1	Thupl.29377691s0004.1_MbgMa2	56.579	76	30	1	26	101	2	74	2.6e-22	84.7	71.05
Prupe.3G035200.1_Ma1	evm.model.chr10.1419_MbgMa2	33.696	184	85	7	26	207	2	150	3.13e-22	88.6	50
Prupe.3G035200.1_Ma1	Thupl.29377451s0011.1_MbgMa2	32.99	194	101	7	23	215	9	174	3.32e-22	88.6	48.97
Prupe.3G035200.1_Ma1	Dioal.05G127200.1_MbgMa2	54.054	74	34	0	21	94	7	80	3.49e-22	87.4	72.97
Prupe.3G035200.1_Ma1	NC14G0157210.1_MbgMa2	37.5	128	75	2	20	143	332	458	4.01e-22	89.4	57.81
Prupe.3G035200.1_Ma1	NC14G0157210.1_MbgMa2	38.182	55	33	1	26	80	2	55	8.1e-05	38.1	54.55
Prupe.3G035200.1_Ma1	NC7G0277220.1_MbgMa2	54.667	75	34	0	20	94	461	535	4.2e-22	89.7	76
Prupe.3G035200.1_Ma1	NC7G0277220.1_MbgMa2	54.667	75	34	0	20	94	39	113	4.7e-22	89.4	76
Prupe.3G035200.1_Ma1	Dioal.13G080100.1_MbgMa2	43.119	109	56	2	21	129	4	106	4.67e-22	86.3	60.55
Prupe.3G035200.1_Ma1	Aco004987.1_MbgMa2	29.756	205	113	5	11	215	2	175	5.5e-22	85.9	46.34
Prupe.3G035200.1_Ma1	Aco008623.1_MbgMa2	30.412	194	103	5	22	215	6	167	7.37e-22	85.5	48.45
Prupe.3G035200.1_Ma1	LOC_Os06g30810.1_MbgMa2	52.703	74	35	0	24	97	9	82	8.02e-22	85.1	67.57
Prupe.3G035200.1_Ma1	Prupe.8G151900.1_MbgMa2	30.583	206	115	7	22	224	3	183	9.7e-22	85.1	50
Prupe.3G035200.1_Ma1	jgi|Abscae1|414514|fgenesh1_kg.5_symble_2205_symble_TRINITY_DN307_c0_g1_i1_SRF	50	78	38	1	13	90	44	120	1.16e-21	85.1	71.79
Prupe.3G035200.1_Ma1	Bradi4g39420.1_MbgMa2	48.75	80	40	1	26	105	11	89	2.59e-21	84.7	67.5
Prupe.3G035200.1_Ma1	LOC_Os12g21850.1_MbgMa2	46.512	86	46	0	24	109	9	94	2.93e-21	83.2	65.12
Prupe.3G035200.1_Ma1	Bradi3g18670.3_MbgMa2	52.055	73	35	0	22	94	5	77	2.98e-21	84	72.6
Prupe.3G035200.1_Ma1	Dioal.15G033100.1_MbgMa2	32.273	220	103	10	22	230	7	191	3.87e-21	83.2	50.91
Query: VIT_210s0003g03015.1_Ma1
query acc.ver	subject acc.ver	% identity	alignment length	mismatches	gap opens	q. start	q. end	s. start	s. end	evalue	bit score	% positives
VIT_210s0003g03015.1_Ma1	VIT_203s0088g00590.1_MbgMa2	38.421	190	98	4	7	178	6	194	3.25e-29	103	55.26
VIT_210s0003g03015.1_Ma1	VIT_201s0010g01530.1_MbgMa2	35.676	185	96	5	1	173	1	174	9.82e-29	101	55.68
VIT_210s0003g03015.1_Ma1	VIT_203s0088g00510.1_MbgMa2	35.789	190	103	4	1	172	1	189	7.29e-26	94.7	53.68
VIT_210s0003g03015.1_Ma1	VIT_203s0088g00550.1_MbgMa2	35.789	190	103	4	1	172	1	189	1.2e-25	94	53.68
VIT_210s0003g03015.1_Ma1	Potri.004G131100.1_MbgMa2	37.267	161	85	5	8	153	1	160	1.5e-25	92.8	58.39
VIT_210s0003g03015.1_Ma1	VIT_203s0088g00600.1_MbgMa2	37.356	174	90	5	1	156	1	173	8.51e-25	91.7	55.75
VIT_210s0003g03015.1_Ma1	VIT_203s0088g00610.1_MbgMa2	39.153	189	93	7	7	177	6	190	4.38e-24	89.7	51.85
VIT_210s0003g03015.1_Ma1	Potri.017G047300.1_MbgMa2	36.364	165	86	4	6	152	4	167	9.88e-24	89.4	55.76
VIT_210s0003g03015.1_Ma1	Potri.009G084200.1_MbgMa2	36.646	161	84	5	26	169	24	183	3.87e-23	87.4	55.9
VIT_210s0003g03015.1_Ma1	Prupe.4G077800.1_MbgMa2	33.152	184	99	5	8	173	1	178	4.06e-23	86.7	56.52
VIT_210s0003g03015.1_Ma1	Potri.004G130900.1_MbgMa2	33.721	172	95	6	9	162	8	178	5e-23	86.7	60.47
VIT_210s0003g03015.1_Ma1	Potri.007G113800.1_MbgMa2	35.882	170	88	6	7	156	5	173	6.79e-22	84.7	57.65
VIT_210s0003g03015.1_Ma1	VIT_201s0010g01500.1_MbgMa2	46.875	96	49	2	1	95	1	95	7.47e-22	80.9	66.67
VIT_210s0003g03015.1_Ma1	NC7G0278230.1_MbgMa2	36.774	155	83	5	8	149	19	171	8.45e-22	84.7	55.48
VIT_210s0003g03015.1_Ma1	NC4G0197920.1_MbgMa2	37.423	163	83	4	8	152	19	180	1.03e-21	85.1	50.92
VIT_210s0003g03015.1_Ma1	Potri.009G084100.1_MbgMa2	39.103	156	75	4	7	143	7	161	1.22e-21	83.2	55.13
VIT_210s0003g03015.1_Ma1	Prupe.8G152000.1_MbgMa2	33.505	194	96	5	7	168	7	199	1.27e-21	84	50.52
VIT_210s0003g03015.1_Ma1	NC10G0165760.1_MbgMa2	37.423	163	83	4	8	152	19	180	1.62e-21	85.5	50.92
VIT_210s0003g03015.1_Ma1	Aco008623.1_MbgMa2	34.595	185	86	7	7	173	8	175	2.87e-21	82.8	52.97
VIT_210s0003g03015.1_Ma1	AT5G60440.1_MbgMa2	35.22	159	81	4	6	143	4	161	3.62e-21	83.6	55.97
VIT_210s0003g03015.1_Ma1	Prupe.8G151900.1_MbgMa2	35.583	163	81	4	6	145	4	165	4.42e-21	82	53.37
VIT_210s0003g03015.1_Ma1	Aco013324.1_MbgMa2	35.673	171	87	5	8	158	1	168	7.39e-21	81.6	51.46
VIT_210s0003g03015.1_Ma1	Dioal.13G080100.1_MbgMa2	34.426	183	98	6	7	169	7	187	9.4e-21	81.6	51.37
VIT_210s0003g03015.1_Ma1	AT2G34440.1_MbgMa2	33.333	162	91	5	8	153	1	161	1.44e-20	79.3	56.79
VIT_210s0003g03015.1_Ma1	NC3G0243040.1_MbgMa2	34.731	167	91	5	8	157	15	180	1.71e-20	81.3	53.29
VIT_210s0003g03015.1_Ma1	Potri.001G251400.1_MbgMa2	31.25	192	104	5	6	170	5	195	2.41e-20	79.7	56.25
VIT_210s0003g03015.1_Ma1	NC7G0289150.1_MbgMa2	35.714	154	80	5	8	149	19	165	2.52e-20	80.9	54.55
VIT_210s0003g03015.1_Ma1	LOC_Os09g02830.1_MbgMa2	31.792	173	91	3	7	156	12	180	1.19e-19	77.8	50.87
VIT_210s0003g03015.1_Ma1	Zosma05g01290.1_MbgMa2	32.086	187	101	6	7	168	47	232	2.74e-19	78.2	52.41
VIT_210s0003g03015.1_Ma1	NC5G0051070.1_MbgMa2	34.756	164	86	7	8	152	19	180	3.08e-19	77.8	53.66
VIT_210s0003g03015.1_Ma1	NC11G0015800.1_MbgMa2	32.941	170	88	4	8	152	1	169	5.03e-19	77.4	50.59
VIT_210s0003g03015.1_Ma1	Prupe.2G047900.1_MbgMa2	31.795	195	98	8	1	162	1	193	7.52e-19	75.5	50.77
VIT_210s0003g03015.1_Ma1	NC5G0048130.1_MbgMa2	34.911	169	88	7	8	157	14	179	1.18e-18	76.3	51.48
VIT_210s0003g03015.1_Ma1	Bradi3g18670.3_MbgMa2	52.857	70	32	1	9	78	9	77	1.21e-18	75.5	75.71
VIT_210s0003g03015.1_Ma1	Aco004987.1_MbgMa2	34.503	171	90	5	1	152	7	174	8.61e-18	73.2	50.29
VIT_210s0003g03015.1_Ma1	LOC_Os01g74440.1_MbgMa2	29.213	178	92	3	7	156	14	185	9.76e-18	72.8	47.19
VIT_210s0003g03015.1_Ma1	Zosma04g15930.1_MbgMa2	37.778	135	65	5	7	139	9	126	1e-17	73.2	54.07
VIT_210s0003g03015.1_Ma1	AT3G66656.1_MbgMa2	40.708	113	65	2	8	120	1	111	1.28e-17	72	60.18
VIT_210s0003g03015.1_Ma1	LOC_Os06g30810.1_MbgMa2	47.436	78	39	2	1	77	2	78	1.41e-17	72.4	66.67
VIT_210s0003g03015.1_Ma1	VIT_210s0003g03025.1_MbgMa2	28.962	183	108	6	6	173	10	185	1.98e-17	72.4	48.09
VIT_210s0003g03015.1_Ma1	Bradi4g39420.1_MbgMa2	47.297	74	38	1	8	81	10	82	2.08e-17	72.8	64.86
VIT_210s0003g03015.1_Ma1	NC7G0277230.1_MbgMa2	48.649	74	37	1	6	79	19	91	2.21e-17	73.9	74.32
VIT_210s0003g03015.1_Ma1	NC7G0277150.1_MbgMa2	48.649	74	37	1	6	79	42	114	2.31e-17	74.3	74.32
VIT_210s0003g03015.1_Ma1	Bradi4g39415.1_MbgMa2	48.611	72	36	1	7	78	9	79	2.47e-17	72.8	69.44
VIT_210s0003g03015.1_Ma1	NC14G0157210.1_MbgMa2	45.455	77	41	1	6	82	335	410	2.73e-17	73.9	72.73
VIT_210s0003g03015.1_Ma1	NC7G0277180.1_MbgMa2	48.649	74	37	1	6	79	148	220	3.54e-17	73.6	74.32
VIT_210s0003g03015.1_Ma1	NC7G0277220.1_MbgMa2	48.649	74	37	1	6	79	42	114	3.73e-17	73.6	74.32
VIT_210s0003g03015.1_Ma1	NC7G0277220.1_MbgMa2	48.649	74	37	1	6	79	464	536	3.73e-17	73.6	74.32
VIT_210s0003g03015.1_Ma1	Prupe.1G087700.1_MbgMa2	36.066	122	62	3	6	112	5	125	4.88e-17	70.9	59.02
VIT_210s0003g03015.1_Ma1	VIT_200s0386g00010.1_MbgMa2	31.481	162	96	5	9	156	43	203	5.09e-17	71.6	56.17
VIT_210s0003g03015.1_Ma1	NC7G0277260.1_MbgMa2	48.649	74	37	1	6	79	148	220	6.88e-17	72.8	74.32
Query: VIT_210s0003g03020.1_Ma1
query acc.ver	subject acc.ver	% identity	alignment length	mismatches	gap opens	q. start	q. end	s. start	s. end	evalue	bit score	% positives
VIT_210s0003g03020.1_Ma1	VIT_203s0088g00590.1_MbgMa2	42.353	170	87	4	13	175	24	189	6.4e-30	105	58.24
VIT_210s0003g03020.1_Ma1	Potri.009G084200.1_MbgMa2	38.65	163	93	3	13	169	23	184	3.5e-28	100	58.9
VIT_210s0003g03020.1_Ma1	Prupe.8G152000.1_MbgMa2	38.021	192	97	7	6	178	15	203	7.41e-28	100	57.81
VIT_210s0003g03020.1_Ma1	VIT_203s0088g00510.1_MbgMa2	47.619	147	55	7	13	145	25	163	2.22e-27	99	59.86
VIT_210s0003g03020.1_Ma1	VIT_203s0088g00550.1_MbgMa2	44.295	149	75	3	13	154	25	172	1.41e-26	96.7	57.72
VIT_210s0003g03020.1_Ma1	Dioal.13G080100.1_MbgMa2	38.286	175	83	6	1	159	13	178	1.9e-26	97.1	56.57
VIT_210s0003g03020.1_Ma1	VIT_203s0088g00600.1_MbgMa2	42.953	149	77	3	13	154	25	172	3.06e-26	95.5	57.05
VIT_210s0003g03020.1_Ma1	NC7G0289150.1_MbgMa2	36.97	165	99	2	1	165	24	183	3.67e-26	96.7	55.76
VIT_210s0003g03020.1_Ma1	Aco013324.1_MbgMa2	38.75	160	86	4	1	151	6	162	5.09e-26	95.5	58.75
VIT_210s0003g03020.1_Ma1	NC7G0278230.1_MbgMa2	37.427	171	96	3	1	165	24	189	9.47e-26	95.5	55.56
VIT_210s0003g03020.1_Ma1	Potri.017G047300.1_MbgMa2	38.596	171	95	5	14	176	24	192	1.32e-25	94.7	59.06
VIT_210s0003g03020.1_Ma1	NC4G0197920.1_MbgMa2	39.506	162	82	4	1	151	24	180	3.68e-25	94.7	55.56
VIT_210s0003g03020.1_Ma1	NC3G0243040.1_MbgMa2	38.554	166	87	6	1	156	20	180	7.05e-25	93.2	56.02
VIT_210s0003g03020.1_Ma1	NC10G0165760.1_MbgMa2	39.506	162	82	4	1	151	24	180	7.48e-25	94.7	55.56
VIT_210s0003g03020.1_Ma1	Potri.007G113800.1_MbgMa2	41.096	146	76	5	14	151	24	167	1.34e-24	92	61.64
VIT_210s0003g03020.1_Ma1	AT5G60440.1_MbgMa2	38.323	167	91	4	13	168	23	188	1.68e-24	92.8	55.09
VIT_210s0003g03020.1_Ma1	Zosma05g01290.1_MbgMa2	38.462	169	89	6	1	155	53	220	2.01e-24	92	59.17
VIT_210s0003g03020.1_Ma1	VIT_201s0010g01530.1_MbgMa2	35.45	189	88	7	1	182	13	174	2.4e-24	90.1	53.97
VIT_210s0003g03020.1_Ma1	LOC_Os09g02830.1_MbgMa2	34.706	170	87	3	1	154	18	179	4.63e-24	89.7	55.29
VIT_210s0003g03020.1_Ma1	Dioal.05G127200.1_MbgMa2	39.865	148	84	3	1	144	16	162	5.57e-24	90.9	57.43
VIT_210s0003g03020.1_Ma1	VIT_201s0010g01500.1_MbgMa2	58.108	74	26	2	13	82	25	97	6.73e-24	86.3	74.32
VIT_210s0003g03020.1_Ma1	NC5G0048130.1_MbgMa2	36.747	166	90	4	1	156	19	179	8.71e-24	90.5	56.63
VIT_210s0003g03020.1_Ma1	Prupe.8G151900.1_MbgMa2	36.158	177	100	4	13	177	23	198	9.98e-24	89.4	54.24
VIT_210s0003g03020.1_Ma1	Potri.004G131100.1_MbgMa2	37.342	158	90	5	1	152	6	160	1.17e-23	87.8	60.13
VIT_210s0003g03020.1_Ma1	VIT_210s0003g03025.1_MbgMa2	34.973	183	99	6	2	182	21	185	1.18e-23	89	50.82
VIT_210s0003g03020.1_Ma1	Potri.004G130900.1_MbgMa2	35.119	168	101	4	1	161	12	178	2.24e-23	87.8	57.14
VIT_210s0003g03020.1_Ma1	Prupe.4G077800.1_MbgMa2	36.025	161	91	4	1	152	6	163	3.26e-23	87	60.25
VIT_210s0003g03020.1_Ma1	Aco008623.1_MbgMa2	36.25	160	86	4	1	151	14	166	1.06e-22	86.7	56.88
VIT_210s0003g03020.1_Ma1	NC11G0015800.1_MbgMa2	33.523	176	102	4	1	162	6	180	1.52e-22	87	55.68
VIT_210s0003g03020.1_Ma1	NC5G0051070.1_MbgMa2	37.126	167	89	6	1	156	24	185	2.56e-22	86.3	55.09
VIT_210s0003g03020.1_Ma1	Potri.001G251400.1_MbgMa2	32.796	186	116	4	1	179	12	195	3.06e-22	84.7	58.06
VIT_210s0003g03020.1_Ma1	VIT_203s0088g00610.1_MbgMa2	38.122	181	91	7	13	186	24	190	5.25e-22	84.7	53.04
VIT_210s0003g03020.1_Ma1	VIT_207s0005g06590.1_MbgMa2	33.728	169	102	3	14	182	19	177	1.37e-21	83.2	47.93
VIT_210s0003g03020.1_Ma1	VIT_210s0003g03970.1_MbgMa2	33.728	169	102	3	14	182	19	177	1.4e-21	83.2	47.93
VIT_210s0003g03020.1_Ma1	Dioal.02G001800.1_MbgMa2	44.037	109	55	3	1	109	6	108	1.99e-21	83.2	66.06
VIT_210s0003g03020.1_Ma1	Potri.009G084100.1_MbgMa2	39.189	148	79	5	13	151	25	170	2.54e-21	82.8	59.46
VIT_210s0003g03020.1_Ma1	Dicom.21G061400.1_MbgMa2	32.673	202	117	6	1	194	6	196	1.17e-20	83.2	52.48
VIT_210s0003g03020.1_Ma1	Bradi3g18670.3_MbgMa2	35.882	170	91	4	1	154	13	180	3.46e-20	80.1	52.35
VIT_210s0003g03020.1_Ma1	Bradi4g39420.1_MbgMa2	41.667	108	62	1	1	108	15	121	3.48e-20	80.5	58.33
VIT_210s0003g03020.1_Ma1	LOC_Os02g06860.1_MbgMa2	37.179	156	84	6	1	150	27	174	4.51e-20	80.9	57.69
VIT_210s0003g03020.1_Ma1	AT2G34440.1_MbgMa2	33.333	165	88	5	1	152	6	161	4.73e-20	78.6	53.94
VIT_210s0003g03020.1_Ma1	Potri.016G118900.2_MbgMa2	32.468	154	95	3	1	147	25	176	7.06e-20	79	54.55
VIT_210s0003g03020.1_Ma1	NC14G0157210.1_MbgMa2	39.13	115	60	3	1	108	342	453	1.63e-19	80.9	64.35
VIT_210s0003g03020.1_Ma1	NC14G0157210.1_MbgMa2	36.364	44	28	0	1	44	6	49	0.003	32.7	52.27
VIT_210s0003g03020.1_Ma1	NC10G0165710.1_MbgMa2	44.086	93	43	3	10	102	26	109	1.65e-19	75.5	62.37
VIT_210s0003g03020.1_Ma1	NC6G0256920.1_MbgMa2	31.771	192	103	6	1	172	22	205	1.84e-19	80.1	51.04
VIT_210s0003g03020.1_Ma1	Aco008435.1_MbgMa2	57.746	71	28	2	1	70	77	146	2e-19	79.3	71.83
VIT_210s0003g03020.1_Ma1	Dicom.20G005800.1_MbgMa2	32	200	118	5	1	193	6	194	2.44e-19	79.7	52
VIT_210s0003g03020.1_Ma1	Aco004987.1_MbgMa2	33.742	163	88	5	1	151	20	174	2.64e-19	77.4	52.15
VIT_210s0003g03020.1_Ma1	NC7G0277150.1_MbgMa2	55.224	67	29	1	1	67	49	114	3.68e-19	79.7	80.6
VIT_210s0003g03020.1_Ma1	NC7G0277230.1_MbgMa2	55.224	67	29	1	1	67	26	91	4.12e-19	79	80.6
Query: evm.model.chr4.780_Ma1
query acc.ver	subject acc.ver	% identity	alignment length	mismatches	gap opens	q. start	q. end	s. start	s. end	evalue	bit score	% positives
evm.model.chr4.780_Ma1	jgi|Pincor1_1|180942|gw1.4.361.1_MEF2	43.86	57	31	1	52	107	1	57	2.69e-09	46.6	61.4
evm.model.chr4.780_Ma1	Potri.006G258500.2_MbgMa2	29.73	111	73	3	52	157	1	111	3e-08	47.4	45.95
evm.model.chr4.780_Ma1	Zosma03g16440.1_MbgMa2	44.444	45	25	0	54	98	4	48	3.53e-08	47	66.67
evm.model.chr4.780_Ma1	Thupl.29382368s0002.1_MbgMa2	30.303	99	64	3	52	146	1	98	3.55e-08	46.6	52.53
evm.model.chr4.780_Ma1	W.mirabilis.01446_MIKCc	38.462	65	39	1	52	116	1	64	5.08e-08	46.2	56.92
evm.model.chr4.780_Ma1	Zosma05g31550.1_MbgMa2	36.25	80	41	2	52	123	1	78	5.14e-08	46.6	51.25
evm.model.chr4.780_Ma1	Zosma05g31560.1_MbgMa2	36.25	80	41	2	52	123	1	78	5.29e-08	46.6	51.25
evm.model.chr4.780_Ma1	Dioal.05G173400.1_MbgMa2	44.681	47	26	0	52	98	5	51	5.74e-08	45.8	61.7
evm.model.chr4.780_Ma1	Potri.017G124000.1_MbgMa2	28.829	111	74	3	52	157	1	111	9.34e-08	45.8	46.85
evm.model.chr4.780_Ma1	Zosma04g08410.1_MIKCc	33.333	99	60	3	52	145	1	98	9.57e-08	45.1	49.49
evm.model.chr4.780_Ma1	VIT_218s0041g01880.1_MIKCc	31.25	112	70	3	52	157	1	111	1.07e-07	45.1	48.21
evm.model.chr4.780_Ma1	Zosma05g00170.1_MIKCc	41.429	70	37	2	52	118	1	69	1.11e-07	44.7	54.29
evm.model.chr4.780_Ma1	evm.model.chr1.173_MIKCs	44.681	47	26	0	52	98	1	47	1.2e-07	45.4	61.7
evm.model.chr4.780_Ma1	jgi|Abscae1|426421|fgenesh1_kg.8_symble_2370_symble_TRINITY_DN4332_c0_g2_i1_SRF	38.983	59	35	1	53	111	61	118	1.26e-07	44.3	57.63
evm.model.chr4.780_Ma1	Dicom.11G058000.1_MIKCc	37.5	64	39	1	52	115	1	63	1.36e-07	42.7	54.69
evm.model.chr4.780_Ma1	Potri.006G258550.1_MbgMa2	28.829	111	74	3	52	157	1	111	1.55e-07	45.1	45.95
evm.model.chr4.780_Ma1	jgi|Abscae1|200425|CE200424_260_MEF2	38.333	60	36	1	52	111	1	59	1.84e-07	42.4	55
evm.model.chr4.780_Ma1	Azfi_s0062.g035272_MIKCc	30.275	109	70	3	54	157	119	226	2.02e-07	44.7	48.62
evm.model.chr4.780_Ma1	Mapoly0011s0161.1_MIKCc	34.409	93	50	4	52	138	1	88	2.2e-07	44.3	51.61
evm.model.chr4.780_Ma1	jgi|Abscae1|144554|CE144553_890_MEF2	38.333	60	36	1	52	111	1	59	2.26e-07	42.4	55
evm.model.chr4.780_Ma1	NP_065239.1_SRF	33.824	68	44	1	53	120	138	204	2.44e-07	44.7	54.41
evm.model.chr4.780_Ma1	evm.model.chr1.1370_MIKCc	36	75	47	1	37	111	14	87	3.49e-07	43.9	50.67
evm.model.chr4.780_Ma1	NP_003122.1_SRF	33.824	68	44	1	53	120	142	208	3.6e-07	44.3	54.41
evm.model.chr4.780_Ma1	AALBA5B639331P1_MIKCc	37.097	62	38	1	52	113	1	61	3.89e-07	42	54.84
evm.model.chr4.780_Ma1	LOC_Os08g38590.1_MIKCs	46.809	47	25	0	52	98	1	47	4.11e-07	43.9	59.57
evm.model.chr4.780_Ma1	Sphmag15G090000.1_MIKCs	44.681	47	26	0	52	98	1	47	4.33e-07	43.9	59.57
evm.model.chr4.780_Ma1	NC6G0253390.1_MIKCc	36.62	71	45	0	28	98	11	81	4.36e-07	43.5	54.93
evm.model.chr4.780_Ma1	AmTrH2.09G032000.1_MIKCs	41.176	51	30	0	52	102	1	51	4.48e-07	43.1	58.82
evm.model.chr4.780_Ma1	Sphfalx15G101700.1_MIKCs	44.681	47	26	0	52	98	1	47	4.5e-07	43.9	59.57
evm.model.chr4.780_Ma1	NP_001286837.1_SRF	38.333	60	36	1	53	112	166	224	4.58e-07	43.9	56.67
evm.model.chr4.780_Ma1	Ceric.37G052700.1_MIKCs	42.553	47	27	0	52	98	1	47	4.66e-07	43.9	59.57
evm.model.chr4.780_Ma1	NP_001103996.1_SRF	33.824	68	44	1	53	120	121	187	5.07e-07	43.9	54.41
evm.model.chr4.780_Ma1	Pp3c1_39760V3.1_MIKCs	35.616	73	43	2	52	121	1	72	5.32e-07	43.5	56.16
evm.model.chr4.780_Ma1	Pp3c17_13070V3.1_MIKCs	44.681	47	26	0	52	98	1	47	5.43e-07	43.5	59.57
evm.model.chr4.780_Ma1	evm.model.chr11.1310_MIKCc	34.247	73	47	1	39	111	47	118	5.49e-07	42	53.42
evm.model.chr4.780_Ma1	TnS000622401t03_MIKCc	39.655	58	34	1	52	109	1	57	5.8e-07	43.1	55.17
evm.model.chr4.780_Ma1	VIT_215s0021g02220.1_MbgMa2	35.185	54	35	0	52	105	1	54	5.89e-07	43.1	53.7
evm.model.chr4.780_Ma1	Pp3c8_6920V3.1_MIKCs	44.681	47	26	0	52	98	1	47	5.92e-07	43.5	59.57
evm.model.chr4.780_Ma1	EKE40522_MEF2	42.105	57	33	0	52	108	1	57	6.14e-07	43.1	57.89
evm.model.chr4.780_Ma1	EMD43015_MEF2	42.105	57	33	0	52	108	1	57	6.22e-07	43.1	57.89
evm.model.chr4.780_Ma1	Prupe.2G110900.1_MbgMa2	40.426	47	28	0	52	98	1	47	6.55e-07	43.1	57.45
evm.model.chr4.780_Ma1	NC13G0025940.1_MbgMa2	38.298	47	29	0	52	98	1	47	6.67e-07	43.1	53.19
evm.model.chr4.780_Ma1	Sphmag10G039000.1_MIKCs	44.681	47	26	0	52	98	1	47	6.97e-07	43.1	59.57
evm.model.chr4.780_Ma1	Pp3c9_1370V3.1_MIKCs	44.681	47	26	0	52	98	1	47	7e-07	43.1	59.57
evm.model.chr4.780_Ma1	EDR25891_MEF2	42.105	57	33	0	52	108	1	57	7.08e-07	42.7	57.89
evm.model.chr4.780_Ma1	Sphfalx10G041900.1_MIKCs	44.681	47	26	0	52	98	1	47	7.15e-07	43.1	59.57
evm.model.chr4.780_Ma1	Gb_40092_MbgMa2	41.379	58	33	1	52	109	1	57	7.36e-07	43.1	58.62
evm.model.chr4.780_Ma1	VIT_215s0021g02250.1_MbgMa2	35.185	54	35	0	52	105	1	54	7.37e-07	43.1	53.7
evm.model.chr4.780_Ma1	Sphfalx02G039500.1_MIKCc	34.568	81	46	3	52	126	1	80	7.59e-07	42.7	53.09
evm.model.chr4.780_Ma1	Ceric.39G001800.1_MIKCs	40.426	47	28	0	52	98	1	47	7.61e-07	43.1	59.57
Query: TnS000934729t01_Ma1
query acc.ver	subject acc.ver	% identity	alignment length	mismatches	gap opens	q. start	q. end	s. start	s. end	evalue	bit score	% positives
TnS000934729t01_Ma1	PRP75546_SRF	53.191	47	22	0	1	47	76	122	5.37e-10	54.7	78.72
TnS000934729t01_Ma1	jgi|Trigu1|996744|gw1.59.40.1_SRF	43.103	58	25	1	3	52	1	58	3.11e-09	48.9	67.24
TnS000934729t01_Ma1	jgi|Umbpus1|104535|LPUS_11329T0_SRF	44.828	58	24	1	3	52	56	113	3.81e-09	51.6	67.24
TnS000934729t01_Ma1	ELR17758_SRF	40.741	54	32	0	2	55	57	110	4.03e-09	52	66.67
TnS000934729t01_Ma1	ELR16274_SRF	40.741	54	32	0	2	55	163	216	5.47e-09	52.4	66.67
TnS000934729t01_Ma1	NP_003122.1_SRF	40.741	54	32	0	2	55	142	195	7.07e-09	52.4	62.96
TnS000934729t01_Ma1	AALBA5B198008P1_MIKCc	50.98	51	24	1	1	50	1	51	7.63e-09	50.1	72.55
TnS000934729t01_Ma1	NP_065239.1_SRF	40.741	54	32	0	2	55	138	191	7.96e-09	52	62.96
TnS000934729t01_Ma1	evm.model.chr1.1372_MIKCc	47.826	46	24	0	1	46	1	46	8.35e-09	47	71.74
TnS000934729t01_Ma1	NP_001103996.1_SRF	40.741	54	32	0	2	55	121	174	8.41e-09	52	62.96
TnS000934729t01_Ma1	EGD80451_SRF	44.828	58	24	1	3	52	453	510	9.64e-09	52	62.07
TnS000934729t01_Ma1	Dicom.15G061500.1_MIKCc	49.02	51	25	1	1	50	1	51	1.08e-08	46.6	70.59
TnS000934729t01_Ma1	jgi|Pincor1_1|180942|gw1.4.361.1_MEF2	47.826	46	24	0	1	46	1	46	1.35e-08	46.2	69.57
TnS000934729t01_Ma1	jgi|Asppro1|243728|gm4.5925_g_SRF	43.103	58	25	1	3	52	54	111	1.39e-08	50.1	67.24
TnS000934729t01_Ma1	Dicom.04G077600.1_MIKCc	32.11	109	61	4	1	99	1	106	1.59e-08	50.1	55.05
TnS000934729t01_Ma1	jgi|Drest1|462|transcript:EWC48514_SRF	43.103	58	25	1	3	52	63	120	1.64e-08	49.7	67.24
TnS000934729t01_Ma1	Azfi_s0009.g011751_MIKCc	44.262	61	26	1	1	53	72	132	1.67e-08	49.3	60.66
TnS000934729t01_Ma1	evm.model.chr1.308_MIKCc	46.296	54	28	1	1	53	1	54	1.9e-08	46.2	62.96
TnS000934729t01_Ma1	Dicom.Y203300.1_MIKCc	49.02	51	25	1	1	50	1	51	1.94e-08	46.6	70.59
TnS000934729t01_Ma1	jgi|Frien1|9189|B0A54_10800_SRF	43.103	58	25	1	3	52	52	109	2.04e-08	49.3	67.24
TnS000934729t01_Ma1	jgi|Abscae1|414514|fgenesh1_kg.5_symble_2205_symble_TRINITY_DN307_c0_g1_i1_SRF	40.678	59	27	1	2	52	56	114	2.08e-08	49.7	64.41
TnS000934729t01_Ma1	jgi|Frien1|3893|B0A54_17353_SRF	43.103	58	25	1	3	52	52	109	2.1e-08	49.3	67.24
TnS000934729t01_Ma1	jgi|Mordel1|425588|CE425587_20711_SRF	43.103	58	25	1	3	52	68	125	2.14e-08	49.7	67.24
TnS000934729t01_Ma1	LOC_Os02g06860.1_MbgMa2	43.86	57	28	2	2	55	23	78	2.48e-08	49.7	68.42
TnS000934729t01_Ma1	jgi|Hypros1|5751|FUN_005866-T1_SRF	43.103	58	25	1	3	52	57	114	2.48e-08	49.3	65.52
TnS000934729t01_Ma1	jgi|Pneca1|467|transcript:KTW27432_SRF	43.103	58	25	1	3	52	38	95	3e-08	48.9	67.24
TnS000934729t01_Ma1	jgi|CadmalM34_1|6815|IFR04_002760.1_SRF	43.103	58	25	1	3	52	56	113	3.22e-08	48.9	65.52
TnS000934729t01_Ma1	AALBA5B276722P1_MIKCc	50	46	23	0	1	46	1	46	3.33e-08	45.4	67.39
TnS000934729t01_Ma1	Sphfalx02G039500.1_MIKCc	40.909	66	31	1	1	58	1	66	3.9e-08	49.3	59.09
TnS000934729t01_Ma1	jgi|SacceM3836_1|109266|fgenesh1_kg.2_symble_251_symble_NP_013757.1_SRF	43.103	58	25	1	3	52	18	75	3.96e-08	49.3	65.52
TnS000934729t01_Ma1	NP_477020.1_MEF2	27.826	115	76	2	1	113	1	110	4.04e-08	50.1	49.57
TnS000934729t01_Ma1	KYQ99803_SRF	40.741	54	32	0	2	55	59	112	5.6e-08	49.3	66.67
TnS000934729t01_Ma1	KNC81010_SRF	40.741	54	32	0	2	55	36	89	6.13e-08	47.8	64.81
TnS000934729t01_Ma1	KNC81011_SRF	40.741	54	32	0	2	55	36	89	6.26e-08	47.8	64.81
TnS000934729t01_Ma1	NC9G0111830.1_MIKCc	50	46	23	0	1	46	1	46	6.3e-08	44.3	67.39
TnS000934729t01_Ma1	NC7G0291940.1_MIKCc	50	46	23	0	1	46	1	46	6.55e-08	44.3	67.39
TnS000934729t01_Ma1	jgi|Abscae1|493366|MIX1856_16_93_SRF	39.344	61	29	1	2	54	57	117	6.65e-08	46.6	59.02
TnS000934729t01_Ma1	EGG21593_SRF	40.741	54	32	0	2	55	56	109	7.05e-08	48.9	64.81
TnS000934729t01_Ma1	jgi|Synfus1|335738|gw1.3.74.1_SRF	38.983	59	28	1	2	52	4	62	7.07e-08	45.1	64.41
TnS000934729t01_Ma1	NC1G0148160.1_MIKCc	52.083	48	22	1	1	47	1	48	7.12e-08	47.8	77.08
TnS000934729t01_Ma1	AmTrH2.09G064500.1_MIKCc	47.826	46	24	0	1	46	1	46	7.15e-08	47.8	76.09
TnS000934729t01_Ma1	VIT_200s0211g00150.1_MIKCc	43.137	51	28	1	1	50	1	51	7.41e-08	44.7	70.59
TnS000934729t01_Ma1	AmTrH2.11G096800.1_MIKCc	51.064	47	23	0	1	47	1	47	7.71e-08	47.8	72.34
TnS000934729t01_Ma1	EGG21725_SRF	40.741	54	32	0	2	55	58	111	7.72e-08	48.9	64.81
TnS000934729t01_Ma1	Sacu_v1.1_s0043.g012908_MIKCc	45	60	25	1	1	52	1	60	7.94e-08	48.1	58.33
TnS000934729t01_Ma1	LOC_Os08g33488.1_MIKCc	50.98	51	24	1	1	50	1	51	8.25e-08	46.6	66.67
TnS000934729t01_Ma1	MetglSf10g1053_MIKCc	47.059	51	26	1	1	50	1	51	8.34e-08	44.3	68.63
TnS000934729t01_Ma1	Sphfalx08G099500.1_MIKCc	39.394	66	32	1	1	58	1	66	8.37e-08	48.1	60.61
TnS000934729t01_Ma1	KYQ92580_SRF	40.741	54	32	0	2	55	75	128	8.42e-08	48.5	64.81
TnS000934729t01_Ma1	AALBA5B1153487P1_MIKCc	47.826	46	24	0	1	46	1	46	8.58e-08	43.9	69.57
Query: MetglSf11g866_Ma1
query acc.ver	subject acc.ver	% identity	alignment length	mismatches	gap opens	q. start	q. end	s. start	s. end	evalue	bit score	% positives
MetglSf11g866_Ma1	AALBA5B639331P1_MIKCc	41.558	77	40	2	1	72	1	77	1.44e-13	57.8	61.04
MetglSf11g866_Ma1	jgi|Synfus1|341208|gw1.45.35.1_MEF2	46.774	62	32	1	1	62	1	61	2.24e-13	56.6	64.52
MetglSf11g866_Ma1	jgi|Abscae1|144554|CE144553_890_MEF2	49.057	53	27	0	1	53	1	53	4.6e-13	56.6	69.81
MetglSf11g866_Ma1	jgi|Phlfa1|691840|e_gw1.48.24.1_MEF2	45.455	55	30	0	1	55	1	55	7.87e-13	55.1	63.64
MetglSf11g866_Ma1	jgi|Abscae1|200425|CE200424_260_MEF2	49.057	53	27	0	1	53	1	53	8.79e-13	55.8	69.81
MetglSf11g866_Ma1	jgi|Abscae1|395341|fgenesh1_kg.1_symble_836_symble_TRINITY_DN7179_c0_g1_i1_MEF2	49.057	53	27	0	1	53	1	53	1.18e-12	58.5	69.81
MetglSf11g866_Ma1	jgi|Abscae1|400569|fgenesh1_kg.2_symble_1377_symble_TRINITY_DN6085_c0_g1_i3_MEF2	43.548	62	34	1	1	62	1	61	1.62e-12	58.2	64.52
MetglSf11g866_Ma1	jgi|Abscae1|318442|e_gw1.3.2456.1_MEF2	43.548	62	34	1	1	62	1	61	1.63e-12	54.7	62.9
MetglSf11g866_Ma1	jgi|Hypros1|5751|FUN_005866-T1_SRF	52	50	24	0	3	52	57	106	1.82e-12	57.4	72
MetglSf11g866_Ma1	jgi|Mordel1|425588|CE425587_20711_SRF	34.653	101	48	3	3	87	68	166	1.87e-12	57.8	50.5
MetglSf11g866_Ma1	jgi|Entmai1|525307|e_gw1.21.210.1_SRF	52.941	51	24	0	2	52	56	106	2.13e-12	58.2	68.63
MetglSf11g866_Ma1	jgi|CadmalM34_1|6815|IFR04_002760.1_SRF	52	50	24	0	3	52	56	105	2.31e-12	57	70
MetglSf11g866_Ma1	jgi|Abscae1|480685|estExt_fgenesh1_pg.C_6_t20095_MEF2	47.17	53	28	0	1	53	1	53	2.69e-12	57.8	69.81
MetglSf11g866_Ma1	jgi|Abscae1|414528|fgenesh1_kg.5_symble_2219_symble_TRINITY_DN3615_c0_g1_i1_MEF2	46.774	62	32	1	1	62	1	61	2.73e-12	57.8	59.68
MetglSf11g866_Ma1	jgi|Asppro1|243728|gm4.5925_g_SRF	33.871	124	67	4	3	115	54	173	2.77e-12	57	50
MetglSf11g866_Ma1	jgi|Drest1|462|transcript:EWC48514_SRF	52	50	24	0	3	52	63	112	2.97e-12	57	70
MetglSf11g866_Ma1	jgi|Geopyr1|22502|FUN_022691-T1_MEF2	43.548	62	34	1	1	62	1	61	3.12e-12	57.4	62.9
MetglSf11g866_Ma1	jgi|Synfus1|335738|gw1.3.74.1_SRF	46.032	63	32	1	2	64	4	64	3.81e-12	53.9	60.32
MetglSf11g866_Ma1	jgi|Entmai1|739461|fgenesh1_pm.Chr_02_symble_139_MEF2	45.161	62	33	1	1	62	1	61	4.14e-12	57.4	67.74
MetglSf11g866_Ma1	jgi|Trigu1|996744|gw1.59.40.1_SRF	52	50	24	0	3	52	1	50	4.97e-12	53.5	70
MetglSf11g866_Ma1	jgi|Abscae1|414514|fgenesh1_kg.5_symble_2205_symble_TRINITY_DN307_c0_g1_i1_SRF	50.98	51	25	0	2	52	56	106	5.03e-12	56.2	68.63
MetglSf11g866_Ma1	jgi|Frien1|3893|B0A54_17353_SRF	45.161	62	32	1	3	64	52	111	5.1e-12	56.2	61.29
MetglSf11g866_Ma1	jgi|Frien1|9189|B0A54_10800_SRF	45.161	62	32	1	3	64	52	111	5.65e-12	55.8	61.29
MetglSf11g866_Ma1	Bradi2g30530.1_MbgMa2	36.585	82	46	3	2	82	14	90	5.78e-12	55.5	58.54
MetglSf11g866_Ma1	Gb_40092_MbgMa2	44.776	67	36	1	1	66	1	67	5.98e-12	56.6	62.69
MetglSf11g866_Ma1	jgi|Geopyr1|17309|FUN_017488-T1_SRF	52.941	51	24	0	2	52	54	104	6.09e-12	56.6	68.63
MetglSf11g866_Ma1	jgi|Neocon1|917175|fgenesh2_kg.237___36___TRINITY_DN1771_c0_g1_i4_SRF	48.148	54	28	0	2	55	44	97	6.4e-12	56.6	64.81
MetglSf11g866_Ma1	jgi|Pneca1|467|transcript:KTW27432_SRF	52	50	24	0	3	52	38	87	6.52e-12	55.8	70
MetglSf11g866_Ma1	jgi|Neocon1|800214|fgenesh1_pm.106_symble_31_SRF	48.148	54	28	0	2	55	43	96	6.68e-12	56.6	64.81
MetglSf11g866_Ma1	jgi|Abobi1|396288|e_gw1.7.291.1_SRF	50.98	51	25	0	2	52	61	111	7.56e-12	54.3	68.63
MetglSf11g866_Ma1	jgi|Abscae1|493366|MIX1856_16_93_SRF	49.02	51	26	0	2	52	57	107	7.9e-12	54.7	70.59
MetglSf11g866_Ma1	jgi|Abscae1|418314|fgenesh1_kg.6_symble_1764_symble_TRINITY_DN7398_c1_g2_i1_SRF	50.98	51	25	0	2	52	28	78	9.36e-12	55.5	68.63
MetglSf11g866_Ma1	jgi|Abscae1|316117|e_gw1.2.960.1_SRF	50.98	51	25	0	2	52	26	76	9.48e-12	53.9	68.63
MetglSf11g866_Ma1	jgi|Walse1|9958|gw1.34.29.1_SRF	50.98	51	25	0	2	52	64	114	9.79e-12	55.8	66.67
MetglSf11g866_Ma1	jgi|Abscae1|447495|fgenesh1_pm.9_symble_220_SRF	50.98	51	25	0	2	52	27	77	1.15e-11	55.5	68.63
MetglSf11g866_Ma1	KYQ99803_SRF	45.455	55	30	0	2	56	59	113	1.27e-11	55.8	61.82
MetglSf11g866_Ma1	jgi|Umbpus1|104535|LPUS_11329T0_SRF	50	50	25	0	3	52	56	105	1.49e-11	55.1	70
MetglSf11g866_Ma1	jgi|Abscae1|405623|fgenesh1_kg.3_symble_1795_symble_TRINITY_DN15388_c0_g1_i1_SRF	50.98	51	25	0	2	52	30	80	1.53e-11	55.1	68.63
MetglSf11g866_Ma1	jgi|Abscae1|427508|fgenesh1_kg.9_symble_660_symble_TRINITY_DN7398_c1_g1_i2_SRF	50.98	51	25	0	2	52	32	82	1.54e-11	55.1	68.63
MetglSf11g866_Ma1	jgi|Pincor1_1|208745|e_gw1.18.375.1_SRF	50.98	51	25	0	2	52	61	111	1.8e-11	53.9	68.63
MetglSf11g866_Ma1	jgi|Abscae1|426421|fgenesh1_kg.8_symble_2370_symble_TRINITY_DN4332_c0_g2_i1_SRF	34.043	94	50	3	2	85	61	152	2.03e-11	53.5	52.13
MetglSf11g866_Ma1	jgi|MocaN2610_1|2243|BGZ47_002251-T1_SRF	50	52	26	0	1	52	64	115	2.09e-11	55.1	67.31
MetglSf11g866_Ma1	evm.model.chr2.640_MIKCc	42.188	64	37	0	1	64	1	64	2.13e-11	54.7	64.06
MetglSf11g866_Ma1	jgi|Pincor1_1|212767|estExt_Genewise1.C_1_t30235_MEF2	53.061	49	23	0	1	49	1	49	2.13e-11	55.5	71.43
MetglSf11g866_Ma1	jgi|Hyacur1|660528|fgenesh1_kg.8_symble_395_symble_TRINITY_DN3463_c0_g2_i4_SRF	48.148	54	28	0	2	55	51	104	2.34e-11	55.1	64.81
MetglSf11g866_Ma1	KNC81011_SRF	46.296	54	29	0	2	55	36	89	2.36e-11	53.9	62.96
MetglSf11g866_Ma1	KNC81010_SRF	46.296	54	29	0	2	55	36	89	2.43e-11	53.9	62.96
MetglSf11g866_Ma1	jgi|SacceM3836_1|110068|fgenesh1_kg.3_symble_386_symble_NP_015236.1_MEF2	40.26	77	35	2	1	66	1	77	2.46e-11	55.1	58.44
MetglSf11g866_Ma1	jgi|Cryam1|2883|ODN74222_SRF	54	50	23	0	3	52	197	246	3.47e-11	54.7	72
MetglSf11g866_Ma1	jgi|Cryam1|2882|ODN74223_SRF	54	50	23	0	3	52	197	246	3.47e-11	54.7	72
Query: MetglSf01g1530_Ma1
query acc.ver	subject acc.ver	% identity	alignment length	mismatches	gap opens	q. start	q. end	s. start	s. end	evalue	bit score	% positives
MetglSf01g1530_Ma1	jgi|Abscae1|426421|fgenesh1_kg.8_symble_2370_symble_TRINITY_DN4332_c0_g2_i1_SRF	42.857	56	32	0	2	57	61	116	6.03e-12	56.2	64.29
MetglSf01g1530_Ma1	jgi|Synfus1|335738|gw1.3.74.1_SRF	42.857	56	32	0	2	57	4	59	7.57e-12	54.3	64.29
MetglSf01g1530_Ma1	jgi|Trigu1|996744|gw1.59.40.1_SRF	43.636	55	31	0	3	57	1	55	8.91e-12	53.9	65.45
MetglSf01g1530_Ma1	jgi|Hypros1|5751|FUN_005866-T1_SRF	45.455	55	30	0	3	57	57	111	1.25e-11	56.6	67.27
MetglSf01g1530_Ma1	jgi|Abscae1|493366|MIX1856_16_93_SRF	41.071	56	33	0	2	57	57	112	1.54e-11	55.1	64.29
MetglSf01g1530_Ma1	jgi|Abscae1|316117|e_gw1.2.960.1_SRF	41.071	56	33	0	2	57	26	81	1.99e-11	54.3	64.29
MetglSf01g1530_Ma1	jgi|Abscae1|418314|fgenesh1_kg.6_symble_1764_symble_TRINITY_DN7398_c1_g2_i1_SRF	42.857	56	32	0	2	57	28	83	2.11e-11	55.8	64.29
MetglSf01g1530_Ma1	jgi|Neocon1|917175|fgenesh2_kg.237___36___TRINITY_DN1771_c0_g1_i4_SRF	42.857	56	32	0	2	57	44	99	2.2e-11	56.6	62.5
MetglSf01g1530_Ma1	jgi|Neocon1|800214|fgenesh1_pm.106_symble_31_SRF	42.105	57	33	0	1	57	42	98	2.54e-11	56.6	61.4
MetglSf01g1530_Ma1	jgi|CadmalM34_1|6815|IFR04_002760.1_SRF	43.636	55	31	0	3	57	56	110	2.72e-11	55.5	67.27
MetglSf01g1530_Ma1	jgi|Geopyr1|17309|FUN_017488-T1_SRF	42.857	56	32	0	2	57	54	109	3.19e-11	55.8	64.29
MetglSf01g1530_Ma1	jgi|Abscae1|447495|fgenesh1_pm.9_symble_220_SRF	42.857	56	32	0	2	57	27	82	3.3e-11	55.5	64.29
MetglSf01g1530_Ma1	jgi|Asppro1|243728|gm4.5925_g_SRF	43.636	55	31	0	3	57	54	108	3.56e-11	55.1	65.45
MetglSf01g1530_Ma1	jgi|Frien1|3893|B0A54_17353_SRF	43.636	55	31	0	3	57	52	106	3.59e-11	55.1	65.45
MetglSf01g1530_Ma1	jgi|Phlfa1|785697|estExt_fgenesh1_pg.C_390100_SRF	37.931	58	36	0	3	60	177	234	3.67e-11	55.8	65.52
MetglSf01g1530_Ma1	jgi|Drest1|462|transcript:EWC48514_SRF	43.636	55	31	0	3	57	63	117	3.7e-11	55.1	65.45
MetglSf01g1530_Ma1	jgi|Abobi1|396288|e_gw1.7.291.1_SRF	41.071	56	33	0	2	57	61	116	3.7e-11	53.9	64.29
MetglSf01g1530_Ma1	jgi|Frien1|9189|B0A54_10800_SRF	43.636	55	31	0	3	57	52	106	4e-11	55.1	65.45
MetglSf01g1530_Ma1	jgi|Abscae1|405623|fgenesh1_kg.3_symble_1795_symble_TRINITY_DN15388_c0_g1_i1_SRF	42.857	56	32	0	2	57	30	85	4.01e-11	55.5	64.29
MetglSf01g1530_Ma1	jgi|Abscae1|427508|fgenesh1_kg.9_symble_660_symble_TRINITY_DN7398_c1_g1_i2_SRF	42.857	56	32	0	2	57	32	87	4.16e-11	55.1	64.29
MetglSf01g1530_Ma1	jgi|Pincor1_1|208745|e_gw1.18.375.1_SRF	42.857	56	32	0	2	57	61	116	4.2e-11	54.3	64.29
MetglSf01g1530_Ma1	jgi|Entmai1|525307|e_gw1.21.210.1_SRF	42.857	56	32	0	2	57	56	111	4.35e-11	55.8	64.29
MetglSf01g1530_Ma1	jgi|Mordel1|425588|CE425587_20711_SRF	43.636	55	31	0	3	57	68	122	5.1e-11	55.1	65.45
MetglSf01g1530_Ma1	jgi|Pneca1|467|transcript:KTW27432_SRF	43.636	55	31	0	3	57	38	92	5.97e-11	54.3	65.45
MetglSf01g1530_Ma1	jgi|Hyacur1|660528|fgenesh1_kg.8_symble_395_symble_TRINITY_DN3463_c0_g2_i4_SRF	42.857	56	32	0	2	57	51	106	6.87e-11	55.1	62.5
MetglSf01g1530_Ma1	jgi|Abscae1|414514|fgenesh1_kg.5_symble_2205_symble_TRINITY_DN307_c0_g1_i1_SRF	41.071	56	33	0	2	57	56	111	8.45e-11	54.3	64.29
MetglSf01g1530_Ma1	jgi|Malpa1|3905|KOS12955_SRF	41.071	56	33	0	2	57	171	226	1.12e-10	54.7	64.29
MetglSf01g1530_Ma1	jgi|Walse1|9958|gw1.34.29.1_SRF	42.857	56	32	0	2	57	64	119	1.23e-10	54.3	60.71
MetglSf01g1530_Ma1	jgi|Uniuni1|776361|gw1.12.441.1_SRF	40	55	33	0	3	57	1	55	1.37e-10	50.8	63.64
MetglSf01g1530_Ma1	VIT_213s0158g00100.2_MIKCc	35.802	81	50	1	1	81	1	79	1.5e-10	53.5	58.02
MetglSf01g1530_Ma1	jgi|Umbpus1|104535|LPUS_11329T0_SRF	41.818	55	32	0	3	57	56	110	1.69e-10	53.1	65.45
MetglSf01g1530_Ma1	jgi|Entmai1|556049|estExt_Genewise1Plus.C_Chr_07_t30143_SRF	41.071	56	33	0	2	57	117	172	2.06e-10	53.5	62.5
MetglSf01g1530_Ma1	EGC34727_SRF	41.071	56	33	0	2	57	64	119	2.36e-10	53.5	62.5
MetglSf01g1530_Ma1	KNC81011_SRF	41.071	56	33	0	2	57	36	91	2.38e-10	52.8	60.71
MetglSf01g1530_Ma1	KNC81010_SRF	41.071	56	33	0	2	57	36	91	2.48e-10	52.4	60.71
MetglSf01g1530_Ma1	KYQ99803_SRF	39.286	56	34	0	2	57	59	114	3.13e-10	53.1	60.71
MetglSf01g1530_Ma1	EGG21593_SRF	41.071	56	33	0	2	57	56	111	3.63e-10	53.1	62.5
MetglSf01g1530_Ma1	AT3G02310.1_MIKCc	24.581	179	107	3	1	151	1	179	3.74e-10	52.4	45.81
MetglSf01g1530_Ma1	XP_640674.1_SRF	41.071	56	33	0	2	57	68	123	4.18e-10	52.8	62.5
MetglSf01g1530_Ma1	jgi|Batsa1|5150|transcript:OON08504_SRF	42.857	56	32	0	2	57	157	212	4.23e-10	53.1	64.29
MetglSf01g1530_Ma1	jgi|MocaN2610_1|2243|BGZ47_002251-T1_SRF	41.071	56	33	0	2	57	65	120	4.55e-10	52.8	64.29
MetglSf01g1530_Ma1	Prupe.4G077800.1_MbgMa2	43.86	57	32	0	1	57	1	57	4.58e-10	51.6	61.4
MetglSf01g1530_Ma1	KYQ92580_SRF	39.286	56	34	0	2	57	75	130	5.1e-10	52.8	62.5
MetglSf01g1530_Ma1	AT5G15800.2_MIKCc	24.022	179	108	3	1	151	1	179	5.99e-10	52	45.25
MetglSf01g1530_Ma1	jgi|Walse1|59614|estExt_fgenesh1_kg.C_30218_MEF2	42.105	57	33	0	1	57	1	57	6.08e-10	52.4	57.89
MetglSf01g1530_Ma1	AmTrH2.01G163400.1_MbgMa2	35.294	85	50	1	1	85	7	86	6.36e-10	51.6	52.94
MetglSf01g1530_Ma1	jgi|Cryam1|2883|ODN74222_SRF	43.636	55	31	0	3	57	197	251	9.29e-10	52	67.27
MetglSf01g1530_Ma1	jgi|Cryam1|2882|ODN74223_SRF	43.636	55	31	0	3	57	197	251	9.29e-10	52	67.27
MetglSf01g1530_Ma1	AT1G69120.1_MIKCc	40.984	61	36	0	1	61	1	61	9.99e-10	51.2	62.3
MetglSf01g1530_Ma1	AALBA5B311407P1_MIKCc	40.351	57	34	0	1	57	1	57	1.06e-09	47.8	64.91
Query: SEGI_24450_Ma1
query acc.ver	subject acc.ver	% identity	alignment length	mismatches	gap opens	q. start	q. end	s. start	s. end	evalue	bit score	% positives
SEGI_24450_Ma1	jgi|Abscae1|316117|e_gw1.2.960.1_SRF	48.214	56	29	0	18	73	26	81	2.2e-13	59.3	66.07
SEGI_24450_Ma1	Prupe.4G077800.1_MbgMa2	48.276	58	30	0	17	74	1	58	2.25e-13	60.5	65.52
SEGI_24450_Ma1	Gb_40092_MbgMa2	49.18	61	31	0	17	77	1	61	3.83e-13	61.2	63.93
SEGI_24450_Ma1	jgi|Neocon1|800214|fgenesh1_pm.106_symble_31_SRF	44.262	61	34	0	14	74	39	99	4.15e-13	61.2	60.66
SEGI_24450_Ma1	jgi|Trigu1|996744|gw1.59.40.1_SRF	37.179	78	44	1	19	91	1	78	4.54e-13	57	55.13
SEGI_24450_Ma1	jgi|Neocon1|917175|fgenesh2_kg.237___36___TRINITY_DN1771_c0_g1_i4_SRF	45.614	57	31	0	18	74	44	100	4.66e-13	61.2	63.16
SEGI_24450_Ma1	Zosma04g15930.1_MbgMa2	31.148	122	81	3	8	127	1	121	5.44e-13	60.1	53.28
SEGI_24450_Ma1	Potri.004G131100.1_MbgMa2	48.276	58	30	0	17	74	1	58	5.52e-13	59.3	65.52
SEGI_24450_Ma1	Zosma05g24500.1_MbgMa2	32.743	113	68	3	17	127	1	107	6.11e-13	59.7	52.21
SEGI_24450_Ma1	Dioal.02G001800.1_MbgMa2	45.902	61	33	0	17	77	1	61	6.51e-13	59.7	68.85
SEGI_24450_Ma1	jgi|Phlfa1|785697|estExt_fgenesh1_pg.C_390100_SRF	43.636	55	31	0	19	73	177	231	6.72e-13	60.8	69.09
SEGI_24450_Ma1	jgi|Synfus1|335738|gw1.3.74.1_SRF	46.429	56	30	0	18	73	4	59	9.05e-13	56.6	66.07
SEGI_24450_Ma1	NC7G0277180.1_MbgMa2	44.262	61	34	0	17	77	150	210	9.73e-13	60.5	67.21
SEGI_24450_Ma1	NC7G0277220.1_MbgMa2	44.262	61	34	0	17	77	44	104	1.17e-12	60.5	67.21
SEGI_24450_Ma1	NC7G0277220.1_MbgMa2	44.262	61	34	0	17	77	466	526	1.17e-12	60.5	67.21
SEGI_24450_Ma1	NC7G0277150.1_MbgMa2	44.262	61	34	0	17	77	44	104	1.19e-12	60.1	67.21
SEGI_24450_Ma1	AALBA5B009928P1_MIKCc	44.262	61	34	0	14	74	25	85	1.38e-12	56.6	62.3
SEGI_24450_Ma1	Aco013324.1_MbgMa2	39.024	82	47	1	17	95	1	82	1.58e-12	58.9	60.98
SEGI_24450_Ma1	jgi|Hyacur1|660528|fgenesh1_kg.8_symble_395_symble_TRINITY_DN3463_c0_g2_i4_SRF	45.763	59	32	0	15	73	48	106	1.64e-12	59.3	62.71
SEGI_24450_Ma1	jgi|Abscae1|418314|fgenesh1_kg.6_symble_1764_symble_TRINITY_DN7398_c1_g2_i1_SRF	28.289	152	89	4	18	149	28	179	2.18e-12	58.5	44.74
SEGI_24450_Ma1	W.mirabilis.07026_MIKCc	46.552	58	31	0	17	74	1	58	2.29e-12	57.8	68.97
SEGI_24450_Ma1	Thupl.29377451s0011.1_MbgMa2	32.558	129	84	2	10	135	4	132	2.4e-12	58.9	48.84
SEGI_24450_Ma1	NC7G0277260.1_MbgMa2	44.262	61	34	0	17	77	150	210	2.43e-12	59.3	67.21
SEGI_24450_Ma1	W.mirabilis.15810_MIKCc	48.276	58	30	0	17	74	41	98	2.92e-12	58.5	68.97
SEGI_24450_Ma1	AmTrH2.01G163400.1_MbgMa2	45.763	59	32	0	17	75	7	65	2.98e-12	57.8	66.1
SEGI_24450_Ma1	jgi|Abobi1|396288|e_gw1.7.291.1_SRF	41.429	70	37	1	18	87	61	126	3.18e-12	56.6	61.43
SEGI_24450_Ma1	NC7G0277230.1_MbgMa2	44.262	61	34	0	17	77	21	81	3.32e-12	58.5	67.21
SEGI_24450_Ma1	jgi|Abscae1|493366|MIX1856_16_93_SRF	46.429	56	30	0	18	73	57	112	3.38e-12	56.6	62.5
SEGI_24450_Ma1	KNC81011_SRF	27.333	150	90	6	18	150	36	183	3.61e-12	57.4	45.33
SEGI_24450_Ma1	EGC34727_SRF	43.86	57	32	0	18	74	64	120	3.66e-12	58.5	63.16
SEGI_24450_Ma1	jgi|Abscae1|426421|fgenesh1_kg.8_symble_2370_symble_TRINITY_DN4332_c0_g2_i1_SRF	36.709	79	45	1	18	91	61	139	3.86e-12	56.6	51.9
SEGI_24450_Ma1	EGG21593_SRF	44.643	56	31	0	18	73	56	111	4.05e-12	58.5	64.29
SEGI_24450_Ma1	Zosma05g01290.1_MbgMa2	42.623	61	35	0	17	77	48	108	4.17e-12	58.2	67.21
SEGI_24450_Ma1	Zosma05g05500.1_MbgMa2	30.435	115	76	1	13	127	2	112	4.26e-12	56.6	47.83
SEGI_24450_Ma1	jgi|Pincor1_1|208745|e_gw1.18.375.1_SRF	46.429	56	30	0	18	73	61	116	4.59e-12	56.6	66.07
SEGI_24450_Ma1	jgi|Asppro1|243728|gm4.5925_g_SRF	47.273	55	29	0	19	73	54	108	4.67e-12	57.4	67.27
SEGI_24450_Ma1	evm.model.chr2.641_MIKCc	25.478	157	96	3	17	173	1	136	4.79e-12	57.4	47.77
SEGI_24450_Ma1	jgi|Entmai1|525307|e_gw1.21.210.1_SRF	46.429	56	30	0	18	73	56	111	4.92e-12	58.2	66.07
SEGI_24450_Ma1	KNC81010_SRF	44.643	56	31	0	18	73	36	91	4.98e-12	57	62.5
SEGI_24450_Ma1	jgi|Abscae1|447495|fgenesh1_pm.9_symble_220_SRF	46.429	56	30	0	18	73	27	82	5.21e-12	57.4	66.07
SEGI_24450_Ma1	jgi|Drest1|462|transcript:EWC48514_SRF	47.273	55	29	0	19	73	63	117	5.22e-12	57.4	67.27
SEGI_24450_Ma1	KYQ92580_SRF	42.105	57	33	0	18	74	75	131	5.37e-12	58.2	64.91
SEGI_24450_Ma1	jgi|Mordel1|425588|CE425587_20711_SRF	47.273	55	29	0	19	73	68	122	6.24e-12	57.4	67.27
SEGI_24450_Ma1	jgi|Entmai1|556049|estExt_Genewise1Plus.C_Chr_07_t30143_SRF	37.179	78	44	1	19	91	118	195	6.42e-12	57.8	55.13
SEGI_24450_Ma1	XP_640674.1_SRF	43.86	57	32	0	18	74	68	124	6.95e-12	57.8	63.16
SEGI_24450_Ma1	jgi|Frien1|3893|B0A54_17353_SRF	47.273	55	29	0	19	73	52	106	7.23e-12	56.6	67.27
SEGI_24450_Ma1	jgi|Abscae1|405623|fgenesh1_kg.3_symble_1795_symble_TRINITY_DN15388_c0_g1_i1_SRF	46.429	56	30	0	18	73	30	85	7.46e-12	57	66.07
SEGI_24450_Ma1	jgi|Uniuni1|776361|gw1.12.441.1_SRF	40.58	69	37	1	19	87	1	65	7.74e-12	53.9	60.87
SEGI_24450_Ma1	jgi|Frien1|9189|B0A54_10800_SRF	47.273	55	29	0	19	73	52	106	7.82e-12	56.6	67.27
SEGI_24450_Ma1	jgi|Pneca1|467|transcript:KTW27432_SRF	37.179	78	44	1	19	91	38	115	8.09e-12	56.6	55.13
SEGI_24450_Ma1	jgi|Geopyr1|17309|FUN_017488-T1_SRF	45	60	33	0	14	73	50	109	8.51e-12	57	61.67
Query: SEGI_28392_Ma1
query acc.ver	subject acc.ver	% identity	alignment length	mismatches	gap opens	q. start	q. end	s. start	s. end	evalue	bit score	% positives
SEGI_28392_Ma1	Dicom.Y203300.1_MIKCc	43.59	78	39	3	1	77	1	74	7.77e-12	55.8	60.26
SEGI_28392_Ma1	AALBA5B311407P1_MIKCc	43.86	57	32	0	1	57	1	57	1.96e-11	53.9	68.42
SEGI_28392_Ma1	jgi|Batsa1|5150|transcript:OON08504_SRF	44.643	56	31	0	2	57	157	212	4.37e-11	58.9	64.29
SEGI_28392_Ma1	jgi|Trigu1|996744|gw1.59.40.1_SRF	42.188	64	37	0	3	66	1	64	5.25e-11	53.5	60.94
SEGI_28392_Ma1	jgi|Hyacur1|660528|fgenesh1_kg.8_symble_395_symble_TRINITY_DN3463_c0_g2_i4_SRF	44.643	56	31	0	2	57	51	106	6.32e-11	57.4	64.29
SEGI_28392_Ma1	jgi|Synfus1|335738|gw1.3.74.1_SRF	41.538	65	38	0	2	66	4	68	7.82e-11	53.1	60
SEGI_28392_Ma1	jgi|Neocon1|917175|fgenesh2_kg.237___36___TRINITY_DN1771_c0_g1_i4_SRF	44.643	56	31	0	2	57	44	99	1.37e-10	56.6	64.29
SEGI_28392_Ma1	jgi|Phlfa1|691840|e_gw1.48.24.1_MEF2	41.071	56	33	0	1	56	1	56	1.38e-10	51.6	66.07
SEGI_28392_Ma1	KNC81010_SRF	42.857	56	32	0	2	57	36	91	1.41e-10	55.1	62.5
SEGI_28392_Ma1	KNC81011_SRF	42.857	56	32	0	2	57	36	91	1.43e-10	55.1	62.5
SEGI_28392_Ma1	jgi|Neocon1|800214|fgenesh1_pm.106_symble_31_SRF	44.643	56	31	0	2	57	43	98	1.47e-10	56.6	64.29
SEGI_28392_Ma1	AT5G10140.1_MIKCc	32.468	77	52	0	1	77	1	77	1.59e-10	55.1	57.14
SEGI_28392_Ma1	jgi|CadmalM34_1|6815|IFR04_002760.1_SRF	45.455	55	30	0	3	57	56	110	2.55e-10	54.7	65.45
SEGI_28392_Ma1	EGG21593_SRF	39.683	63	38	0	2	64	56	118	3.55e-10	55.1	60.32
SEGI_28392_Ma1	jgi|Drest1|462|transcript:EWC48514_SRF	45.455	55	30	0	3	57	63	117	3.94e-10	54.3	65.45
SEGI_28392_Ma1	jgi|Abscae1|426421|fgenesh1_kg.8_symble_2370_symble_TRINITY_DN4332_c0_g2_i1_SRF	42.857	56	32	0	2	57	61	116	4.1e-10	52.8	60.71
SEGI_28392_Ma1	jgi|Abobi1|396288|e_gw1.7.291.1_SRF	42.857	56	32	0	2	57	61	116	4.3e-10	52.4	64.29
SEGI_28392_Ma1	jgi|Drest1|3690|transcript:EWC45219_MEF2	45.614	57	31	0	1	57	1	57	4.37e-10	55.5	63.16
SEGI_28392_Ma1	jgi|Pneca1|467|transcript:KTW27432_SRF	28.472	144	75	4	3	119	38	180	4.48e-10	53.9	46.53
SEGI_28392_Ma1	jgi|Abscae1|316117|e_gw1.2.960.1_SRF	40	65	39	0	2	66	26	90	4.54e-10	52	60
SEGI_28392_Ma1	jgi|Hypros1|5751|FUN_005866-T1_SRF	45.455	55	30	0	3	57	57	111	4.67e-10	53.9	65.45
SEGI_28392_Ma1	AT1G69120.1_MIKCc	32.051	78	53	0	1	78	1	78	5.16e-10	54.3	60.26
SEGI_28392_Ma1	jgi|Abscae1|418314|fgenesh1_kg.6_symble_1764_symble_TRINITY_DN7398_c1_g2_i1_SRF	44.643	56	31	0	2	57	28	83	5.39e-10	53.9	64.29
SEGI_28392_Ma1	jgi|Walse1|59614|estExt_fgenesh1_kg.C_30218_MEF2	36.986	73	45	1	1	73	1	72	5.54e-10	54.7	57.53
SEGI_28392_Ma1	AALBA5B009928P1_MIKCc	45.614	57	31	0	1	57	28	84	6.18e-10	51.2	64.91
SEGI_28392_Ma1	jgi|Entmai1|525307|e_gw1.21.210.1_SRF	44.643	56	31	0	2	57	56	111	6.49e-10	54.3	64.29
SEGI_28392_Ma1	jgi|Mordel1|425588|CE425587_20711_SRF	45.455	55	30	0	3	57	68	122	6.66e-10	53.5	65.45
SEGI_28392_Ma1	jgi|Geopyr1|17309|FUN_017488-T1_SRF	44.643	56	31	0	2	57	54	109	7.16e-10	53.9	64.29
SEGI_28392_Ma1	jgi|Asppro1|243728|gm4.5925_g_SRF	45.455	55	30	0	3	57	54	108	7.64e-10	53.1	65.45
SEGI_28392_Ma1	jgi|Frien1|9189|B0A54_10800_SRF	45.455	55	30	0	3	57	52	106	7.9e-10	53.1	65.45
SEGI_28392_Ma1	jgi|Pincor1_1|208745|e_gw1.18.375.1_SRF	44.643	56	31	0	2	57	61	116	8.14e-10	52.4	64.29
SEGI_28392_Ma1	jgi|Abscae1|447495|fgenesh1_pm.9_symble_220_SRF	44.643	56	31	0	2	57	27	82	8.17e-10	53.5	64.29
SEGI_28392_Ma1	jgi|Cryam1|2883|ODN74222_SRF	40.323	62	37	0	3	64	197	258	8.36e-10	54.7	61.29
SEGI_28392_Ma1	jgi|Cryam1|2882|ODN74223_SRF	40.323	62	37	0	3	64	197	258	8.36e-10	54.7	61.29
SEGI_28392_Ma1	jgi|Phlfa1|785697|estExt_fgenesh1_pg.C_390100_SRF	40.299	67	39	1	3	69	177	242	8.9e-10	54.3	65.67
SEGI_28392_Ma1	jgi|Frien1|3893|B0A54_17353_SRF	45.455	55	30	0	3	57	52	106	8.95e-10	52.8	65.45
SEGI_28392_Ma1	jgi|Uniuni1|776361|gw1.12.441.1_SRF	39.062	64	39	0	3	66	1	64	9.4e-10	50.1	59.38
SEGI_28392_Ma1	jgi|Abscae1|427508|fgenesh1_kg.9_symble_660_symble_TRINITY_DN7398_c1_g1_i2_SRF	44.643	56	31	0	2	57	32	87	1.05e-09	53.1	64.29
SEGI_28392_Ma1	jgi|Umbpus1|104535|LPUS_11329T0_SRF	43.636	55	31	0	3	57	56	110	1.19e-09	52.8	65.45
SEGI_28392_Ma1	jgi|Abscae1|405623|fgenesh1_kg.3_symble_1795_symble_TRINITY_DN15388_c0_g1_i1_SRF	44.643	56	31	0	2	57	30	85	1.39e-09	52.8	64.29
SEGI_28392_Ma1	VIT_214s0083g01030.1_MIKCc	30.769	78	54	0	1	78	1	78	1.46e-09	52.8	61.54
SEGI_28392_Ma1	EGC34727_SRF	42.857	56	32	0	2	57	64	119	1.52e-09	53.1	64.29
SEGI_28392_Ma1	Dicom.15G061500.1_MIKCc	37.705	61	38	0	1	61	1	61	1.56e-09	48.5	62.3
SEGI_28392_Ma1	jgi|Trigu1|140483|CE140482_11697_MEF2	45.614	57	31	0	1	57	1	57	1.63e-09	53.5	61.4
SEGI_28392_Ma1	AT2G22540.1_MIKCc	26.966	178	105	6	1	175	1	156	1.76e-09	52.4	48.31
SEGI_28392_Ma1	KYQ92580_SRF	41.071	56	33	0	2	57	75	130	1.77e-09	53.1	64.29
SEGI_28392_Ma1	jgi|Abscae1|414514|fgenesh1_kg.5_symble_2205_symble_TRINITY_DN307_c0_g1_i1_SRF	42.857	56	32	0	2	57	56	111	1.9e-09	52.4	64.29
SEGI_28392_Ma1	Sacu_v1.1_s0006.g003429_MIKCc	33.803	71	47	0	1	71	1	71	2.02e-09	48.9	54.93
SEGI_28392_Ma1	jgi|Umbpus1|104130|LPUS_10829T0_MEF2	45.614	57	31	0	1	57	1	57	2.11e-09	53.5	61.4
SEGI_28392_Ma1	jgi|Abscae1|493366|MIX1856_16_93_SRF	41.071	56	33	0	2	57	57	112	2.39e-09	50.4	62.5
Query: SEGI_02119_Ma1
query acc.ver	subject acc.ver	% identity	alignment length	mismatches	gap opens	q. start	q. end	s. start	s. end	evalue	bit score	% positives
SEGI_02119_Ma1	jgi|Neocon1|800214|fgenesh1_pm.106_symble_31_SRF	47.458	59	29	1	2	60	43	99	2.46e-10	55.8	62.71
SEGI_02119_Ma1	jgi|Neocon1|917175|fgenesh2_kg.237___36___TRINITY_DN1771_c0_g1_i4_SRF	47.458	59	29	1	2	60	44	100	3.34e-10	55.5	62.71
SEGI_02119_Ma1	jgi|Phlfa1|691840|e_gw1.48.24.1_MEF2	44.643	56	31	0	1	56	1	56	3.62e-10	50.4	64.29
SEGI_02119_Ma1	jgi|Batsa1|5150|transcript:OON08504_SRF	48.148	54	28	0	2	55	157	210	3.84e-10	55.8	62.96
SEGI_02119_Ma1	jgi|Hyacur1|660528|fgenesh1_kg.8_symble_395_symble_TRINITY_DN3463_c0_g2_i4_SRF	47.458	59	29	1	2	60	51	107	4.73e-10	54.7	62.71
SEGI_02119_Ma1	jgi|CadmalM34_1|6815|IFR04_002760.1_SRF	49.057	53	27	0	3	55	56	108	6.06e-10	53.5	64.15
SEGI_02119_Ma1	AALBA5B311407P1_MIKCc	50	56	28	0	1	56	1	56	7.41e-10	49.7	60.71
SEGI_02119_Ma1	jgi|Abscae1|426421|fgenesh1_kg.8_symble_2370_symble_TRINITY_DN4332_c0_g2_i1_SRF	46.296	54	29	0	2	55	61	114	9.08e-10	52	59.26
SEGI_02119_Ma1	jgi|Asppro1|243728|gm4.5925_g_SRF	49.057	53	27	0	3	55	54	106	9.15e-10	53.1	64.15
SEGI_02119_Ma1	jgi|Synfus1|335738|gw1.3.74.1_SRF	48.148	54	28	0	2	55	4	57	9.55e-10	50.1	62.96
SEGI_02119_Ma1	jgi|Trigu1|996744|gw1.59.40.1_SRF	49.057	53	27	0	3	55	1	53	1e-09	49.7	64.15
SEGI_02119_Ma1	Dicom.Y203300.1_MIKCc	50.877	57	26	2	1	56	1	56	1.03e-09	50.1	64.91
SEGI_02119_Ma1	jgi|Pincor1_1|208745|e_gw1.18.375.1_SRF	48.148	54	28	0	2	55	61	114	1.06e-09	52	62.96
SEGI_02119_Ma1	jgi|Drest1|462|transcript:EWC48514_SRF	49.057	53	27	0	3	55	63	115	1.33e-09	52.4	64.15
SEGI_02119_Ma1	jgi|Abobi1|396288|e_gw1.7.291.1_SRF	44.068	59	33	0	2	60	61	119	1.35e-09	51.2	61.02
SEGI_02119_Ma1	jgi|Frien1|9189|B0A54_10800_SRF	49.057	53	27	0	3	55	52	104	1.5e-09	52.4	64.15
SEGI_02119_Ma1	jgi|Geopyr1|17309|FUN_017488-T1_SRF	48.148	54	28	0	2	55	54	107	1.51e-09	52.8	62.96
SEGI_02119_Ma1	EGG21593_SRF	43.284	67	36	1	2	68	56	120	1.54e-09	53.1	59.7
SEGI_02119_Ma1	jgi|SacceM3836_1|109266|fgenesh1_kg.2_symble_251_symble_NP_013757.1_SRF	44.118	68	35	1	3	67	18	85	1.55e-09	52.8	57.35
SEGI_02119_Ma1	jgi|Mordel1|425588|CE425587_20711_SRF	49.057	53	27	0	3	55	68	120	1.58e-09	52.8	64.15
SEGI_02119_Ma1	jgi|Hypros1|5751|FUN_005866-T1_SRF	49.057	53	27	0	3	55	57	109	1.63e-09	52.4	64.15
SEGI_02119_Ma1	jgi|Frien1|3893|B0A54_17353_SRF	49.057	53	27	0	3	55	52	104	1.65e-09	52	64.15
SEGI_02119_Ma1	KYQ99803_SRF	45.763	59	30	1	2	60	59	115	1.69e-09	53.5	61.02
SEGI_02119_Ma1	jgi|Entmai1|525307|e_gw1.21.210.1_SRF	48.148	54	28	0	2	55	56	109	1.72e-09	53.1	62.96
SEGI_02119_Ma1	jgi|Abscae1|316117|e_gw1.2.960.1_SRF	46.296	54	29	0	2	55	26	79	1.75e-09	50.4	62.96
SEGI_02119_Ma1	jgi|Abscae1|418314|fgenesh1_kg.6_symble_1764_symble_TRINITY_DN7398_c1_g2_i1_SRF	48.148	54	28	0	2	55	28	81	1.87e-09	52.4	62.96
SEGI_02119_Ma1	XP_640674.1_SRF	44.776	67	35	1	2	68	68	132	1.94e-09	53.1	59.7
SEGI_02119_Ma1	jgi|Abscae1|427508|fgenesh1_kg.9_symble_660_symble_TRINITY_DN7398_c1_g1_i2_SRF	48.148	54	28	0	2	55	32	85	1.97e-09	52.4	62.96
SEGI_02119_Ma1	jgi|Abscae1|405623|fgenesh1_kg.3_symble_1795_symble_TRINITY_DN15388_c0_g1_i1_SRF	48.148	54	28	0	2	55	30	83	2e-09	52.4	62.96
SEGI_02119_Ma1	jgi|MocaN2610_1|2243|BGZ47_002251-T1_SRF	48.148	54	28	0	2	55	65	118	2.01e-09	52.8	62.96
SEGI_02119_Ma1	KNC81011_SRF	46.296	54	29	0	2	55	36	89	2.04e-09	51.6	61.11
SEGI_02119_Ma1	KNC81010_SRF	46.296	54	29	0	2	55	36	89	2.1e-09	51.6	61.11
SEGI_02119_Ma1	jgi|Abscae1|447495|fgenesh1_pm.9_symble_220_SRF	48.148	54	28	0	2	55	27	80	2.11e-09	52.4	62.96
SEGI_02119_Ma1	AmTrH2.06G101000.1_MIKCc	34.426	122	66	6	1	119	1	111	2.62e-09	51.6	50
SEGI_02119_Ma1	EGC34727_SRF	43.284	67	36	1	2	68	64	128	2.74e-09	52.4	58.21
SEGI_02119_Ma1	jgi|Phlfa1|785697|estExt_fgenesh1_pg.C_390100_SRF	46.429	56	30	0	3	58	177	232	3.12e-09	52.8	62.5
SEGI_02119_Ma1	jgi|Umbpus1|104535|LPUS_11329T0_SRF	47.17	53	28	0	3	55	56	108	3.28e-09	51.2	64.15
SEGI_02119_Ma1	jgi|Pneca1|467|transcript:KTW27432_SRF	49.057	53	27	0	3	55	38	90	3.32e-09	51.2	64.15
SEGI_02119_Ma1	jgi|Cryam1|2883|ODN74222_SRF	47.17	53	28	0	3	55	197	249	4.11e-09	52.4	64.15
SEGI_02119_Ma1	jgi|Cryam1|2882|ODN74223_SRF	47.17	53	28	0	3	55	197	249	4.11e-09	52.4	64.15
SEGI_02119_Ma1	NC14G0175340.1_MbgMa2	41.176	68	38	2	1	66	2	69	4.13e-09	51.6	61.76
SEGI_02119_Ma1	NC14G0175350.1_MbgMa2	41.176	68	38	2	1	66	2	69	4.13e-09	51.6	61.76
SEGI_02119_Ma1	NC14G0175360.1_MbgMa2	38.806	67	40	1	1	66	2	68	4.28e-09	50.8	61.19
SEGI_02119_Ma1	jgi|Walse1|9958|gw1.34.29.1_SRF	44.068	59	33	0	2	60	64	122	5.22e-09	51.2	59.32
SEGI_02119_Ma1	KYQ92580_SRF	45.763	59	30	1	2	60	75	131	5.25e-09	51.6	62.71
SEGI_02119_Ma1	NC14G0014320.1_MbgMa2	38.806	67	40	1	1	66	2	68	5.57e-09	50.4	61.19
SEGI_02119_Ma1	jgi|Abscae1|493366|MIX1856_16_93_SRF	44.444	54	30	0	2	55	57	110	5.88e-09	49.3	62.96
SEGI_02119_Ma1	CAB00023.1_SRF	42.593	54	31	0	2	55	46	99	6.04e-09	51.2	62.96
SEGI_02119_Ma1	LOC_Os01g66030.1_MIKCc	31.618	136	67	5	1	112	1	134	7.12e-09	50.1	47.79
SEGI_02119_Ma1	EGG21725_SRF	44.068	59	31	1	2	60	58	114	8.08e-09	51.2	61.02
Query: SEGI_14187_Ma1
query acc.ver	subject acc.ver	% identity	alignment length	mismatches	gap opens	q. start	q. end	s. start	s. end	evalue	bit score	% positives
SEGI_14187_Ma1	jgi|Abscae1|426421|fgenesh1_kg.8_symble_2370_symble_TRINITY_DN4332_c0_g2_i1_SRF	41.892	74	43	0	160	233	38	111	1.75e-13	63.2	60.81
SEGI_14187_Ma1	jgi|Abscae1|426421|fgenesh1_kg.8_symble_2370_symble_TRINITY_DN4332_c0_g2_i1_SRF	36.905	84	39	1	81	164	72	141	4.79e-10	53.1	52.38
SEGI_14187_Ma1	W.mirabilis.01878_MIKCc	28.481	158	85	3	81	238	33	162	8.83e-13	63.9	48.1
SEGI_14187_Ma1	W.mirabilis.01878_MIKCc	34.615	78	49	2	161	238	2	77	4.45e-06	43.1	56.41
SEGI_14187_Ma1	jgi|Neocon1|800214|fgenesh1_pm.106_symble_31_SRF	40.23	87	45	1	157	236	10	96	2.35e-12	63.2	54.02
SEGI_14187_Ma1	jgi|Neocon1|800214|fgenesh1_pm.106_symble_31_SRF	48.837	43	22	0	81	123	54	96	1.94e-08	50.8	67.44
SEGI_14187_Ma1	jgi|Batsa1|5150|transcript:OON08504_SRF	43.75	64	36	0	173	236	147	210	3.66e-12	63.2	62.5
SEGI_14187_Ma1	jgi|Batsa1|5150|transcript:OON08504_SRF	48.837	43	22	0	81	123	168	210	2.28e-08	51.2	67.44
SEGI_14187_Ma1	jgi|Abscae1|414514|fgenesh1_kg.5_symble_2205_symble_TRINITY_DN307_c0_g1_i1_SRF	47.619	63	32	1	171	233	45	106	4.29e-12	60.8	65.08
SEGI_14187_Ma1	jgi|Abscae1|414514|fgenesh1_kg.5_symble_2205_symble_TRINITY_DN307_c0_g1_i1_SRF	34.211	114	54	3	75	183	63	160	9.36e-10	53.9	50
SEGI_14187_Ma1	jgi|Entmai1|525307|e_gw1.21.210.1_SRF	51.852	54	26	0	180	233	53	106	5.37e-12	61.6	68.52
SEGI_14187_Ma1	jgi|Entmai1|525307|e_gw1.21.210.1_SRF	55	40	18	0	81	120	67	106	9.13e-09	51.6	72.5
SEGI_14187_Ma1	jgi|Abscae1|493366|MIX1856_16_93_SRF	34.545	110	67	1	165	274	39	143	5.85e-12	58.5	49.09
SEGI_14187_Ma1	jgi|Abscae1|493366|MIX1856_16_93_SRF	34.831	89	44	1	81	169	68	142	2.8e-10	53.5	51.69
SEGI_14187_Ma1	jgi|Neocon1|917175|fgenesh2_kg.237___36___TRINITY_DN1771_c0_g1_i4_SRF	45.902	61	33	0	176	236	37	97	5.93e-12	62	62.3
SEGI_14187_Ma1	jgi|Neocon1|917175|fgenesh2_kg.237___36___TRINITY_DN1771_c0_g1_i4_SRF	48.837	43	22	0	81	123	55	97	2.08e-08	50.8	67.44
SEGI_14187_Ma1	jgi|Synfus1|335738|gw1.3.74.1_SRF	51.852	54	26	0	180	233	1	54	9.07e-12	56.2	68.52
SEGI_14187_Ma1	jgi|Synfus1|335738|gw1.3.74.1_SRF	37.778	90	40	2	75	164	11	84	1.32e-10	52.8	52.22
SEGI_14187_Ma1	jgi|Geopyr1|17309|FUN_017488-T1_SRF	51.852	54	26	0	180	233	51	104	1.23e-11	60.1	68.52
SEGI_14187_Ma1	jgi|Geopyr1|17309|FUN_017488-T1_SRF	38.095	84	38	1	81	164	65	134	3.32e-09	52.4	52.38
SEGI_14187_Ma1	jgi|Pincor1_1|208745|e_gw1.18.375.1_SRF	51.852	54	26	0	180	233	58	111	1.68e-11	57.8	68.52
SEGI_14187_Ma1	jgi|Pincor1_1|208745|e_gw1.18.375.1_SRF	34.737	95	46	2	75	169	68	146	6.84e-10	53.1	51.58
SEGI_14187_Ma1	jgi|CadmalM34_1|6815|IFR04_002760.1_SRF	52	50	24	0	184	233	56	105	2.23e-11	58.5	70
SEGI_14187_Ma1	jgi|CadmalM34_1|6815|IFR04_002760.1_SRF	55	40	18	0	81	120	66	105	2.73e-09	52.4	75
SEGI_14187_Ma1	jgi|MocaN2610_1|2243|BGZ47_002251-T1_SRF	51.852	54	26	0	180	233	62	115	2.37e-11	59.7	68.52
SEGI_14187_Ma1	jgi|MocaN2610_1|2243|BGZ47_002251-T1_SRF	52.174	46	20	1	75	120	72	115	3.53e-08	49.7	69.57
SEGI_14187_Ma1	jgi|Abscae1|480685|estExt_fgenesh1_pg.C_6_t20095_MEF2	30.968	155	83	5	182	314	1	153	2.39e-11	59.3	46.45
SEGI_14187_Ma1	jgi|Abscae1|480685|estExt_fgenesh1_pg.C_6_t20095_MEF2	43.902	41	23	0	81	121	13	53	1.53e-06	44.7	70.73
SEGI_14187_Ma1	jgi|Abscae1|418314|fgenesh1_kg.6_symble_1764_symble_TRINITY_DN7398_c1_g2_i1_SRF	49.091	55	28	0	179	233	24	78	2.68e-11	58.2	67.27
SEGI_14187_Ma1	jgi|Abscae1|418314|fgenesh1_kg.6_symble_1764_symble_TRINITY_DN7398_c1_g2_i1_SRF	52.174	46	20	1	75	120	35	78	2.05e-08	49.7	69.57
SEGI_14187_Ma1	jgi|Abscae1|405623|fgenesh1_kg.3_symble_1795_symble_TRINITY_DN15388_c0_g1_i1_SRF	50	54	27	0	180	233	27	80	2.74e-11	58.5	68.52
SEGI_14187_Ma1	jgi|Abscae1|405623|fgenesh1_kg.3_symble_1795_symble_TRINITY_DN15388_c0_g1_i1_SRF	52.174	46	20	1	75	120	37	80	3.51e-08	49.3	69.57
SEGI_14187_Ma1	jgi|Abscae1|447495|fgenesh1_pm.9_symble_220_SRF	50	54	27	0	180	233	24	77	3.07e-11	58.5	68.52
SEGI_14187_Ma1	jgi|Abscae1|447495|fgenesh1_pm.9_symble_220_SRF	52.174	46	20	1	75	120	34	77	2.07e-08	49.7	69.57
SEGI_14187_Ma1	NC7G0277220.1_MbgMa2	48.276	58	30	0	180	237	42	99	3.47e-11	60.1	65.52
SEGI_14187_Ma1	NC7G0277220.1_MbgMa2	48.276	58	30	0	180	237	464	521	3.47e-11	60.1	65.52
SEGI_14187_Ma1	NC7G0277220.1_MbgMa2	46.512	43	23	0	81	123	56	98	3.16e-06	44.3	65.12
SEGI_14187_Ma1	NC7G0277220.1_MbgMa2	46.512	43	23	0	81	123	478	520	3.16e-06	44.3	65.12
SEGI_14187_Ma1	jgi|Abscae1|316117|e_gw1.2.960.1_SRF	41.573	89	47	1	176	264	19	102	3.53e-11	55.8	51.69
SEGI_14187_Ma1	jgi|Abscae1|316117|e_gw1.2.960.1_SRF	38.272	81	36	1	81	161	37	103	1.34e-09	51.2	54.32
SEGI_14187_Ma1	XP_640674.1_SRF	40	85	46	1	180	264	65	144	4.09e-11	59.3	55.29
SEGI_14187_Ma1	XP_640674.1_SRF	41.791	67	34	1	81	147	79	140	7.38e-09	52.4	58.21
SEGI_14187_Ma1	jgi|Abobi1|396288|e_gw1.7.291.1_SRF	40.244	82	44	1	183	264	61	137	4.34e-11	55.8	53.66
SEGI_14187_Ma1	jgi|Abobi1|396288|e_gw1.7.291.1_SRF	36.905	84	39	1	81	164	72	141	3.19e-09	50.4	51.19
SEGI_14187_Ma1	KNC81010_SRF	44.828	58	32	0	179	236	32	89	4.75e-11	57	62.07
SEGI_14187_Ma1	KNC81010_SRF	36.905	84	39	1	81	164	47	116	1.02e-09	53.1	51.19
SEGI_14187_Ma1	NC7G0277180.1_MbgMa2	48.276	58	30	0	180	237	148	205	4.82e-11	59.3	65.52
SEGI_14187_Ma1	NC7G0277180.1_MbgMa2	46.512	43	23	0	81	123	162	204	2.33e-06	44.3	65.12
SEGI_14187_Ma1	KNC81011_SRF	44.828	58	32	0	179	236	32	89	4.91e-11	57	62.07
SEGI_14187_Ma1	KNC81011_SRF	36.905	84	39	1	81	164	47	116	1.21e-09	52.8	51.19
SEGI_14187_Ma1	jgi|Hypros1|5751|FUN_005866-T1_SRF	52	50	24	0	184	233	57	106	5.33e-11	57.4	70
SEGI_14187_Ma1	jgi|Hypros1|5751|FUN_005866-T1_SRF	55	40	18	0	81	120	67	106	2.93e-09	52	75
SEGI_14187_Ma1	NC7G0277150.1_MbgMa2	48.276	58	30	0	180	237	42	99	5.95e-11	58.9	65.52
SEGI_14187_Ma1	NC7G0277150.1_MbgMa2	42.857	49	28	0	75	123	50	98	3.87e-06	43.9	63.27
SEGI_14187_Ma1	NC7G0277260.1_MbgMa2	48.276	58	30	0	180	237	148	205	6.02e-11	58.9	65.52
SEGI_14187_Ma1	NC7G0277260.1_MbgMa2	46.512	43	23	0	81	123	162	204	3.74e-06	43.9	65.12
SEGI_14187_Ma1	jgi|Abscae1|427508|fgenesh1_kg.9_symble_660_symble_TRINITY_DN7398_c1_g1_i2_SRF	49.091	55	28	0	179	233	28	82	6.11e-11	57.4	67.27
SEGI_14187_Ma1	jgi|Abscae1|427508|fgenesh1_kg.9_symble_660_symble_TRINITY_DN7398_c1_g1_i2_SRF	52.174	46	20	1	75	120	39	82	3.72e-08	49.3	69.57
SEGI_14187_Ma1	jgi|Asppro1|243728|gm4.5925_g_SRF	52	50	24	0	184	233	54	103	6.95e-11	57	70
SEGI_14187_Ma1	jgi|Asppro1|243728|gm4.5925_g_SRF	38.095	84	38	1	81	164	64	133	2.17e-10	55.5	53.57
SEGI_14187_Ma1	jgi|Trigu1|996744|gw1.59.40.1_SRF	52	50	24	0	184	233	1	50	7.27e-11	53.5	70
SEGI_14187_Ma1	jgi|Trigu1|996744|gw1.59.40.1_SRF	36.905	84	39	1	81	164	11	80	3.68e-10	51.6	52.38
SEGI_14187_Ma1	EGC34727_SRF	38.824	85	47	1	180	264	61	140	7.55e-11	58.2	54.12
SEGI_14187_Ma1	EGC34727_SRF	40.299	67	35	1	81	147	75	136	1.57e-08	50.8	56.72
SEGI_14187_Ma1	NC7G0277230.1_MbgMa2	48.276	58	30	0	180	237	19	76	7.77e-11	58.2	65.52
SEGI_14187_Ma1	NC7G0277230.1_MbgMa2	46.512	43	23	0	81	123	33	75	7.65e-06	42.7	65.12
SEGI_14187_Ma1	jgi|Mordel1|425588|CE425587_20711_SRF	52	50	24	0	184	233	68	117	8.04e-11	57	70
SEGI_14187_Ma1	jgi|Mordel1|425588|CE425587_20711_SRF	55	40	18	0	81	120	78	117	3.01e-09	52.4	75
SEGI_14187_Ma1	jgi|Drest1|462|transcript:EWC48514_SRF	52	50	24	0	184	233	63	112	8.07e-11	56.6	70
SEGI_14187_Ma1	jgi|Drest1|462|transcript:EWC48514_SRF	55	40	18	0	81	120	73	112	2.66e-09	52.4	75
SEGI_14187_Ma1	jgi|Cryam1|2883|ODN74222_SRF	54	50	23	0	184	233	197	246	1.17e-10	58.2	70
SEGI_14187_Ma1	jgi|Cryam1|2883|ODN74222_SRF	57.5	40	17	0	81	120	207	246	3.28e-09	53.5	75
SEGI_14187_Ma1	jgi|Cryam1|2882|ODN74223_SRF	54	50	23	0	184	233	197	246	1.17e-10	58.2	70
SEGI_14187_Ma1	jgi|Cryam1|2882|ODN74223_SRF	57.5	40	17	0	81	120	207	246	3.28e-09	53.5	75
SEGI_14187_Ma1	jgi|Frien1|3893|B0A54_17353_SRF	52	50	24	0	184	233	52	101	1.17e-10	56.2	70
SEGI_14187_Ma1	jgi|Frien1|3893|B0A54_17353_SRF	37.647	85	39	1	81	165	62	132	3.65e-10	54.7	54.12
SEGI_14187_Ma1	jgi|Frien1|9189|B0A54_10800_SRF	52	50	24	0	184	233	52	101	1.18e-10	56.2	70
SEGI_14187_Ma1	jgi|Frien1|9189|B0A54_10800_SRF	37.647	85	39	1	81	165	62	132	3.25e-10	54.7	54.12
SEGI_14187_Ma1	jgi|Pneca1|467|transcript:KTW27432_SRF	52	50	24	0	184	233	38	87	1.21e-10	56.2	70
SEGI_14187_Ma1	jgi|Pneca1|467|transcript:KTW27432_SRF	55	40	18	0	81	120	48	87	5.37e-09	51.2	75
SEGI_14187_Ma1	KYQ99803_SRF	43.103	58	33	0	180	237	56	113	1.36e-10	57.8	62.07
SEGI_14187_Ma1	KYQ99803_SRF	48.837	43	22	0	81	123	70	112	3.11e-08	50.1	67.44
SEGI_14187_Ma1	jgi|Hyacur1|660528|fgenesh1_kg.8_symble_395_symble_TRINITY_DN3463_c0_g2_i4_SRF	48.214	56	29	0	181	236	49	104	1.38e-10	57	64.29
SEGI_14187_Ma1	jgi|Hyacur1|660528|fgenesh1_kg.8_symble_395_symble_TRINITY_DN3463_c0_g2_i4_SRF	48.837	43	22	0	81	123	62	104	4.83e-08	49.3	67.44
SEGI_14187_Ma1	LOC_Os06g30810.1_MbgMa2	50.794	63	29	2	176	237	4	65	1.49e-10	55.8	63.49
SEGI_14187_Ma1	LOC_Os06g30810.1_MbgMa2	46.939	49	25	1	77	124	17	65	7.35e-06	42	59.18
SEGI_14187_Ma1	jgi|Walse1|9958|gw1.34.29.1_SRF	47.273	55	29	0	179	233	60	114	1.67e-10	56.6	65.45
SEGI_14187_Ma1	jgi|Walse1|9958|gw1.34.29.1_SRF	52.5	40	19	0	81	120	75	114	4.16e-08	49.3	72.5
SEGI_14187_Ma1	EGG21593_SRF	43.86	57	32	0	180	236	53	109	1.89e-10	57	64.91
SEGI_14187_Ma1	EGG21593_SRF	48.837	43	22	0	81	123	67	109	2.81e-08	50.1	67.44
SEGI_14187_Ma1	jgi|CadmalM34_1|576|IFR04_007327.1_MEF2	31.2	125	68	2	182	288	1	125	2.08e-10	57.4	43.2
SEGI_14187_Ma1	jgi|CadmalM34_1|576|IFR04_007327.1_MEF2	35.294	68	33	1	81	137	13	80	8.79e-06	42.7	50
SEGI_14187_Ma1	KJE90106_SRF	37.778	90	40	2	75	164	42	115	2.56e-10	55.1	51.11
SEGI_14187_Ma1	KJE90106_SRF	48.837	43	22	0	194	236	46	88	4.55e-08	48.5	65.12
SEGI_14187_Ma1	jgi|Umbpus1|104535|LPUS_11329T0_SRF	50	50	25	0	184	233	56	105	2.57e-10	55.5	70
SEGI_14187_Ma1	jgi|Umbpus1|104535|LPUS_11329T0_SRF	55	40	18	0	81	120	66	105	3.48e-09	52	75
SEGI_14187_Ma1	jgi|Uniuni1|776361|gw1.12.441.1_SRF	39.535	86	47	1	184	269	1	81	2.58e-10	52	51.16
SEGI_14187_Ma1	jgi|Uniuni1|776361|gw1.12.441.1_SRF	36.905	84	39	1	81	164	11	80	1.75e-09	49.7	51.19
SEGI_14187_Ma1	KYQ92580_SRF	41.379	58	34	0	180	237	72	129	2.98e-10	56.2	63.79
SEGI_14187_Ma1	KYQ92580_SRF	37.931	87	38	2	75	161	82	152	2.49e-09	53.5	52.87
SEGI_14187_Ma1	Zosma05g05500.1_MbgMa2	41.667	60	35	0	177	236	1	60	3.6e-10	53.5	61.67
SEGI_14187_Ma1	Zosma05g05500.1_MbgMa2	35.849	53	32	1	75	127	12	62	0.002	33.9	56.6
Query: SEGI_19571_Ma1
query acc.ver	subject acc.ver	% identity	alignment length	mismatches	gap opens	q. start	q. end	s. start	s. end	evalue	bit score	% positives
SEGI_19571_Ma1	jgi|Abscae1|426421|fgenesh1_kg.8_symble_2370_symble_TRINITY_DN4332_c0_g2_i1_SRF	41.892	74	43	0	160	233	38	111	1.1e-13	63.5	60.81
SEGI_19571_Ma1	jgi|Abscae1|426421|fgenesh1_kg.8_symble_2370_symble_TRINITY_DN4332_c0_g2_i1_SRF	36.905	84	39	1	81	164	72	141	5.23e-10	53.1	52.38
SEGI_19571_Ma1	W.mirabilis.01878_MIKCc	28.481	158	85	3	81	238	33	162	1.22e-12	63.5	48.1
SEGI_19571_Ma1	W.mirabilis.01878_MIKCc	34.615	78	49	2	161	238	2	77	5.9e-06	42.7	56.41
SEGI_19571_Ma1	jgi|Neocon1|800214|fgenesh1_pm.106_symble_31_SRF	40.23	87	45	1	157	236	10	96	1.59e-12	63.5	54.02
SEGI_19571_Ma1	jgi|Neocon1|800214|fgenesh1_pm.106_symble_31_SRF	48.837	43	22	0	81	123	54	96	2.05e-08	50.8	67.44
SEGI_19571_Ma1	jgi|Batsa1|5150|transcript:OON08504_SRF	43.75	64	36	0	173	236	147	210	2.15e-12	63.9	62.5
SEGI_19571_Ma1	jgi|Batsa1|5150|transcript:OON08504_SRF	48.837	43	22	0	81	123	168	210	2.24e-08	51.2	67.44
SEGI_19571_Ma1	jgi|Abscae1|414514|fgenesh1_kg.5_symble_2205_symble_TRINITY_DN307_c0_g1_i1_SRF	47.619	63	32	1	171	233	45	106	2.52e-12	61.2	65.08
SEGI_19571_Ma1	jgi|Abscae1|414514|fgenesh1_kg.5_symble_2205_symble_TRINITY_DN307_c0_g1_i1_SRF	34.211	114	54	3	75	183	63	160	1.05e-09	53.5	50
SEGI_19571_Ma1	jgi|Entmai1|525307|e_gw1.21.210.1_SRF	51.852	54	26	0	180	233	53	106	3.05e-12	62.4	68.52
SEGI_19571_Ma1	jgi|Entmai1|525307|e_gw1.21.210.1_SRF	55	40	18	0	81	120	67	106	9.38e-09	51.6	72.5
SEGI_19571_Ma1	jgi|Abscae1|493366|MIX1856_16_93_SRF	34.545	110	67	1	165	274	39	143	3.94e-12	58.9	49.09
SEGI_19571_Ma1	jgi|Abscae1|493366|MIX1856_16_93_SRF	34.831	89	44	1	81	169	68	142	3.2e-10	53.5	51.69
SEGI_19571_Ma1	jgi|Neocon1|917175|fgenesh2_kg.237___36___TRINITY_DN1771_c0_g1_i4_SRF	45.902	61	33	0	176	236	37	97	4.19e-12	62.4	62.3
SEGI_19571_Ma1	jgi|Neocon1|917175|fgenesh2_kg.237___36___TRINITY_DN1771_c0_g1_i4_SRF	48.837	43	22	0	81	123	55	97	2.06e-08	50.8	67.44
SEGI_19571_Ma1	jgi|Synfus1|335738|gw1.3.74.1_SRF	51.852	54	26	0	180	233	1	54	6.83e-12	56.6	68.52
SEGI_19571_Ma1	jgi|Synfus1|335738|gw1.3.74.1_SRF	37.778	90	40	2	75	164	11	84	1.32e-10	52.8	52.22
SEGI_19571_Ma1	jgi|Geopyr1|17309|FUN_017488-T1_SRF	51.852	54	26	0	180	233	51	104	7.4e-12	60.5	68.52
SEGI_19571_Ma1	jgi|Geopyr1|17309|FUN_017488-T1_SRF	38.095	84	38	1	81	164	65	134	3.67e-09	52.4	52.38
SEGI_19571_Ma1	jgi|Pincor1_1|208745|e_gw1.18.375.1_SRF	51.852	54	26	0	180	233	58	111	1.31e-11	58.2	68.52
SEGI_19571_Ma1	jgi|Pincor1_1|208745|e_gw1.18.375.1_SRF	34.737	95	46	2	75	169	68	146	7.1e-10	53.1	51.58
SEGI_19571_Ma1	jgi|Abscae1|405623|fgenesh1_kg.3_symble_1795_symble_TRINITY_DN15388_c0_g1_i1_SRF	50	54	27	0	180	233	27	80	1.54e-11	59.3	68.52
SEGI_19571_Ma1	jgi|Abscae1|405623|fgenesh1_kg.3_symble_1795_symble_TRINITY_DN15388_c0_g1_i1_SRF	52.174	46	20	1	75	120	37	80	3.74e-08	49.3	69.57
SEGI_19571_Ma1	jgi|CadmalM34_1|6815|IFR04_002760.1_SRF	52	50	24	0	184	233	56	105	1.58e-11	58.9	70
SEGI_19571_Ma1	jgi|CadmalM34_1|6815|IFR04_002760.1_SRF	55	40	18	0	81	120	66	105	2.86e-09	52	75
SEGI_19571_Ma1	jgi|MocaN2610_1|2243|BGZ47_002251-T1_SRF	51.852	54	26	0	180	233	62	115	1.61e-11	60.1	68.52
SEGI_19571_Ma1	jgi|MocaN2610_1|2243|BGZ47_002251-T1_SRF	52.174	46	20	1	75	120	72	115	3.72e-08	49.7	69.57
SEGI_19571_Ma1	NC7G0277220.1_MbgMa2	48.276	58	30	0	180	237	42	99	1.92e-11	60.8	65.52
SEGI_19571_Ma1	NC7G0277220.1_MbgMa2	48.276	58	30	0	180	237	464	521	1.92e-11	60.8	65.52
SEGI_19571_Ma1	NC7G0277220.1_MbgMa2	46.512	43	23	0	81	123	56	98	3.33e-06	44.3	65.12
SEGI_19571_Ma1	NC7G0277220.1_MbgMa2	46.512	43	23	0	81	123	478	520	3.33e-06	44.3	65.12
SEGI_19571_Ma1	jgi|Abscae1|418314|fgenesh1_kg.6_symble_1764_symble_TRINITY_DN7398_c1_g2_i1_SRF	49.091	55	28	0	179	233	24	78	2.08e-11	58.5	67.27
SEGI_19571_Ma1	jgi|Abscae1|418314|fgenesh1_kg.6_symble_1764_symble_TRINITY_DN7398_c1_g2_i1_SRF	52.174	46	20	1	75	120	35	78	2.15e-08	49.7	69.57
SEGI_19571_Ma1	jgi|Abscae1|447495|fgenesh1_pm.9_symble_220_SRF	50	54	27	0	180	233	24	77	2.12e-11	58.9	68.52
SEGI_19571_Ma1	jgi|Abscae1|447495|fgenesh1_pm.9_symble_220_SRF	52.174	46	20	1	75	120	34	77	2.19e-08	49.7	69.57
SEGI_19571_Ma1	jgi|Abscae1|316117|e_gw1.2.960.1_SRF	41.573	89	47	1	176	264	19	102	2.56e-11	56.2	51.69
SEGI_19571_Ma1	jgi|Abscae1|316117|e_gw1.2.960.1_SRF	38.272	81	36	1	81	161	37	103	1.34e-09	51.2	54.32
SEGI_19571_Ma1	NC7G0277180.1_MbgMa2	48.276	58	30	0	180	237	148	205	2.76e-11	60.1	65.52
SEGI_19571_Ma1	NC7G0277180.1_MbgMa2	46.512	43	23	0	81	123	162	204	2.43e-06	44.3	65.12
SEGI_19571_Ma1	XP_640674.1_SRF	40	85	46	1	180	264	65	144	2.84e-11	59.7	55.29
SEGI_19571_Ma1	XP_640674.1_SRF	41.791	67	34	1	81	147	79	140	7.51e-09	52	58.21
SEGI_19571_Ma1	jgi|CadmalM34_1|576|IFR04_007327.1_MEF2	31.2	125	68	2	182	288	1	125	2.99e-11	60.1	44
SEGI_19571_Ma1	jgi|CadmalM34_1|576|IFR04_007327.1_MEF2	46.154	39	21	0	81	119	13	51	9.34e-06	42.7	64.1
SEGI_19571_Ma1	NC7G0277260.1_MbgMa2	48.276	58	30	0	180	237	148	205	3.1e-11	59.7	65.52
SEGI_19571_Ma1	NC7G0277260.1_MbgMa2	46.512	43	23	0	81	123	162	204	3.74e-06	43.9	65.12
SEGI_19571_Ma1	KNC81011_SRF	44.828	58	32	0	179	236	32	89	3.15e-11	57.4	62.07
SEGI_19571_Ma1	KNC81011_SRF	36.905	84	39	1	81	164	47	116	1.26e-09	52.8	51.19
SEGI_19571_Ma1	KNC81010_SRF	44.828	58	32	0	179	236	32	89	3.16e-11	57.4	62.07
SEGI_19571_Ma1	KNC81010_SRF	36.905	84	39	1	81	164	47	116	1.09e-09	53.1	51.19
SEGI_19571_Ma1	jgi|Abobi1|396288|e_gw1.7.291.1_SRF	40.244	82	44	1	183	264	61	137	3.19e-11	56.2	53.66
SEGI_19571_Ma1	jgi|Abobi1|396288|e_gw1.7.291.1_SRF	36.905	84	39	1	81	164	72	141	3.41e-09	50.4	51.19
SEGI_19571_Ma1	NC7G0277150.1_MbgMa2	48.276	58	30	0	180	237	42	99	3.33e-11	59.7	65.52
SEGI_19571_Ma1	NC7G0277150.1_MbgMa2	42.857	49	28	0	75	123	50	98	3.97e-06	43.9	63.27
SEGI_19571_Ma1	jgi|Hypros1|5751|FUN_005866-T1_SRF	52	50	24	0	184	233	57	106	3.67e-11	57.8	70
SEGI_19571_Ma1	jgi|Hypros1|5751|FUN_005866-T1_SRF	55	40	18	0	81	120	67	106	3.12e-09	52	75
SEGI_19571_Ma1	jgi|Abscae1|427508|fgenesh1_kg.9_symble_660_symble_TRINITY_DN7398_c1_g1_i2_SRF	49.091	55	28	0	179	233	28	82	3.88e-11	58.2	67.27
SEGI_19571_Ma1	jgi|Abscae1|427508|fgenesh1_kg.9_symble_660_symble_TRINITY_DN7398_c1_g1_i2_SRF	52.174	46	20	1	75	120	39	82	3.79e-08	48.9	69.57
SEGI_19571_Ma1	NC7G0277230.1_MbgMa2	48.276	58	30	0	180	237	19	76	4.84e-11	58.9	65.52
SEGI_19571_Ma1	NC7G0277230.1_MbgMa2	46.512	43	23	0	81	123	33	75	7.85e-06	42.7	65.12
SEGI_19571_Ma1	jgi|Asppro1|243728|gm4.5925_g_SRF	52	50	24	0	184	233	54	103	4.96e-11	57.4	70
SEGI_19571_Ma1	jgi|Asppro1|243728|gm4.5925_g_SRF	38.095	84	38	1	81	164	64	133	2.37e-10	55.5	53.57
SEGI_19571_Ma1	EGC34727_SRF	38.824	85	47	1	180	264	61	140	4.99e-11	58.5	54.12
SEGI_19571_Ma1	EGC34727_SRF	40.299	67	35	1	81	147	75	136	1.63e-08	50.8	56.72
SEGI_19571_Ma1	jgi|Mordel1|425588|CE425587_20711_SRF	52	50	24	0	184	233	68	117	5.01e-11	57.8	70
SEGI_19571_Ma1	jgi|Mordel1|425588|CE425587_20711_SRF	55	40	18	0	81	120	78	117	3.15e-09	52.4	75
SEGI_19571_Ma1	jgi|Trigu1|996744|gw1.59.40.1_SRF	52	50	24	0	184	233	1	50	5.32e-11	53.9	70
SEGI_19571_Ma1	jgi|Trigu1|996744|gw1.59.40.1_SRF	36.905	84	39	1	81	164	11	80	3.75e-10	51.6	52.38
SEGI_19571_Ma1	jgi|Drest1|462|transcript:EWC48514_SRF	52	50	24	0	184	233	63	112	5.71e-11	57.4	70
SEGI_19571_Ma1	jgi|Drest1|462|transcript:EWC48514_SRF	55	40	18	0	81	120	73	112	2.84e-09	52	75
SEGI_19571_Ma1	jgi|Cryam1|2883|ODN74222_SRF	54	50	23	0	184	233	197	246	6.47e-11	58.9	70
SEGI_19571_Ma1	jgi|Cryam1|2883|ODN74222_SRF	57.5	40	17	0	81	120	207	246	3.14e-09	53.5	75
SEGI_19571_Ma1	jgi|Cryam1|2882|ODN74223_SRF	54	50	23	0	184	233	197	246	6.47e-11	58.9	70
SEGI_19571_Ma1	jgi|Cryam1|2882|ODN74223_SRF	57.5	40	17	0	81	120	207	246	3.14e-09	53.5	75
SEGI_19571_Ma1	jgi|Abscae1|480685|estExt_fgenesh1_pg.C_6_t20095_MEF2	30.968	155	83	5	182	314	1	153	6.92e-11	57.8	45.81
SEGI_19571_Ma1	jgi|Abscae1|480685|estExt_fgenesh1_pg.C_6_t20095_MEF2	43.902	41	23	0	81	121	13	53	1.51e-06	44.7	70.73
SEGI_19571_Ma1	KYQ99803_SRF	43.103	58	33	0	180	237	56	113	8.04e-11	58.2	62.07
SEGI_19571_Ma1	KYQ99803_SRF	48.837	43	22	0	81	123	70	112	3.19e-08	50.1	67.44
SEGI_19571_Ma1	jgi|Pneca1|467|transcript:KTW27432_SRF	52	50	24	0	184	233	38	87	8.47e-11	56.6	70
SEGI_19571_Ma1	jgi|Pneca1|467|transcript:KTW27432_SRF	55	40	18	0	81	120	48	87	5.47e-09	51.2	75
SEGI_19571_Ma1	jgi|Frien1|9189|B0A54_10800_SRF	52	50	24	0	184	233	52	101	8.58e-11	56.6	70
SEGI_19571_Ma1	jgi|Frien1|9189|B0A54_10800_SRF	37.647	85	39	1	81	165	62	132	3.47e-10	54.7	54.12
SEGI_19571_Ma1	LOC_Os06g30810.1_MbgMa2	50.794	63	29	2	176	237	4	65	8.95e-11	56.6	63.49
SEGI_19571_Ma1	LOC_Os06g30810.1_MbgMa2	46.939	49	25	1	77	124	17	65	7.55e-06	41.6	59.18
SEGI_19571_Ma1	jgi|Frien1|3893|B0A54_17353_SRF	52	50	24	0	184	233	52	101	9.19e-11	56.6	70
SEGI_19571_Ma1	jgi|Frien1|3893|B0A54_17353_SRF	37.647	85	39	1	81	165	62	132	3.86e-10	54.7	54.12
SEGI_19571_Ma1	Bradi2g43290.1_MbgMa2	45	60	33	0	178	237	6	65	1e-10	56.2	65
SEGI_19571_Ma1	Bradi2g43290.1_MbgMa2	39.535	43	26	0	81	123	22	64	2.14e-05	40.4	67.44
SEGI_19571_Ma1	jgi|Hyacur1|660528|fgenesh1_kg.8_symble_395_symble_TRINITY_DN3463_c0_g2_i4_SRF	48.214	56	29	0	181	236	49	104	1.11e-10	57.4	64.29
SEGI_19571_Ma1	jgi|Hyacur1|660528|fgenesh1_kg.8_symble_395_symble_TRINITY_DN3463_c0_g2_i4_SRF	48.837	43	22	0	81	123	62	104	4.78e-08	49.3	67.44
SEGI_19571_Ma1	EGG21593_SRF	43.86	57	32	0	180	236	53	109	1.22e-10	57.4	64.91
SEGI_19571_Ma1	EGG21593_SRF	48.837	43	22	0	81	123	67	109	2.81e-08	50.1	67.44
SEGI_19571_Ma1	jgi|Umbpus1|104535|LPUS_11329T0_SRF	50	50	25	0	184	233	56	105	1.61e-10	55.8	70
SEGI_19571_Ma1	jgi|Umbpus1|104535|LPUS_11329T0_SRF	55	40	18	0	81	120	66	105	3.48e-09	52	75
SEGI_19571_Ma1	KYQ92580_SRF	41.379	58	34	0	180	237	72	129	1.91e-10	57	63.79
SEGI_19571_Ma1	KYQ92580_SRF	37.931	87	38	2	75	161	82	152	2.58e-09	53.5	52.87
SEGI_19571_Ma1	jgi|Uniuni1|776361|gw1.12.441.1_SRF	39.535	86	47	1	184	269	1	81	2.06e-10	52.4	51.16
SEGI_19571_Ma1	jgi|Uniuni1|776361|gw1.12.441.1_SRF	36.905	84	39	1	81	164	11	80	1.84e-09	49.7	51.19
SEGI_19571_Ma1	PRP75546_SRF	44.828	58	32	0	180	237	74	131	2.11e-10	56.2	65.52
SEGI_19571_Ma1	PRP75546_SRF	52.174	46	20	1	75	120	84	127	4.11e-07	46.2	69.57
SEGI_19571_Ma1	jgi|Walse1|9958|gw1.34.29.1_SRF	47.273	55	29	0	179	233	60	114	2.33e-10	56.2	65.45
SEGI_19571_Ma1	jgi|Walse1|9958|gw1.34.29.1_SRF	52.5	40	19	0	81	120	75	114	4.47e-08	49.3	72.5
Query: Thupl.29364324s0001.1_Ma1
query acc.ver	subject acc.ver	% identity	alignment length	mismatches	gap opens	q. start	q. end	s. start	s. end	evalue	bit score	% positives
Thupl.29364324s0001.1_Ma1	jgi|Neocon1|800214|fgenesh1_pm.106_symble_31_SRF	48.148	54	28	0	2	55	43	96	8.62e-14	62	68.52
Thupl.29364324s0001.1_Ma1	jgi|Neocon1|917175|fgenesh2_kg.237___36___TRINITY_DN1771_c0_g1_i4_SRF	48.148	54	28	0	2	55	44	97	8.85e-14	62	68.52
Thupl.29364324s0001.1_Ma1	jgi|Synfus1|335738|gw1.3.74.1_SRF	50	54	27	0	2	55	4	57	1.33e-13	57.4	68.52
Thupl.29364324s0001.1_Ma1	jgi|Abscae1|447495|fgenesh1_pm.9_symble_220_SRF	50	54	27	0	2	55	27	80	2.06e-13	60.1	68.52
Thupl.29364324s0001.1_Ma1	jgi|Abscae1|418314|fgenesh1_kg.6_symble_1764_symble_TRINITY_DN7398_c1_g2_i1_SRF	50	54	27	0	2	55	28	81	2.63e-13	59.7	68.52
Thupl.29364324s0001.1_Ma1	jgi|Trigu1|996744|gw1.59.40.1_SRF	47.17	53	28	0	3	55	1	53	3.21e-13	56.6	69.81
Thupl.29364324s0001.1_Ma1	jgi|Pincor1_1|208745|e_gw1.18.375.1_SRF	50	54	27	0	2	55	61	114	3.33e-13	58.5	68.52
Thupl.29364324s0001.1_Ma1	jgi|Abscae1|405623|fgenesh1_kg.3_symble_1795_symble_TRINITY_DN15388_c0_g1_i1_SRF	50	54	27	0	2	55	30	83	3.46e-13	59.7	68.52
Thupl.29364324s0001.1_Ma1	jgi|Abscae1|414514|fgenesh1_kg.5_symble_2205_symble_TRINITY_DN307_c0_g1_i1_SRF	48.148	54	28	0	2	55	56	109	4.47e-13	58.9	68.52
Thupl.29364324s0001.1_Ma1	KYQ92580_SRF	48.148	54	28	0	2	55	75	128	4.54e-13	59.7	68.52
Thupl.29364324s0001.1_Ma1	jgi|Abscae1|427508|fgenesh1_kg.9_symble_660_symble_TRINITY_DN7398_c1_g1_i2_SRF	50	54	27	0	2	55	32	85	4.9e-13	59.3	68.52
Thupl.29364324s0001.1_Ma1	jgi|Pneca1|467|transcript:KTW27432_SRF	49.057	53	27	0	3	55	38	90	7.98e-13	58.2	69.81
Thupl.29364324s0001.1_Ma1	jgi|MocaN2610_1|2243|BGZ47_002251-T1_SRF	50	54	27	0	2	55	65	118	9.05e-13	58.9	68.52
Thupl.29364324s0001.1_Ma1	KNC81011_SRF	46.296	54	29	0	2	55	36	89	9.42e-13	57.8	66.67
Thupl.29364324s0001.1_Ma1	KNC81010_SRF	46.296	54	29	0	2	55	36	89	9.49e-13	57.8	66.67
Thupl.29364324s0001.1_Ma1	jgi|Abscae1|316117|e_gw1.2.960.1_SRF	46.296	54	29	0	2	55	26	79	1.09e-12	56.2	68.52
Thupl.29364324s0001.1_Ma1	jgi|Asppro1|243728|gm4.5925_g_SRF	47.17	53	28	0	3	55	54	106	1.13e-12	57.8	69.81
Thupl.29364324s0001.1_Ma1	EGG21593_SRF	46.296	54	29	0	2	55	56	109	1.39e-12	58.5	68.52
Thupl.29364324s0001.1_Ma1	jgi|Frien1|3893|B0A54_17353_SRF	47.17	53	28	0	3	55	52	104	1.44e-12	57.4	69.81
Thupl.29364324s0001.1_Ma1	jgi|Hyacur1|660528|fgenesh1_kg.8_symble_395_symble_TRINITY_DN3463_c0_g2_i4_SRF	48.148	54	28	0	2	55	51	104	1.5e-12	58.2	66.67
Thupl.29364324s0001.1_Ma1	jgi|Geopyr1|17309|FUN_017488-T1_SRF	48.148	54	28	0	2	55	54	107	1.54e-12	58.2	68.52
Thupl.29364324s0001.1_Ma1	jgi|Mordel1|425588|CE425587_20711_SRF	47.17	53	28	0	3	55	68	120	1.54e-12	57.8	69.81
Thupl.29364324s0001.1_Ma1	jgi|Frien1|9189|B0A54_10800_SRF	47.17	53	28	0	3	55	52	104	1.6e-12	57.4	69.81
Thupl.29364324s0001.1_Ma1	jgi|Drest1|462|transcript:EWC48514_SRF	47.17	53	28	0	3	55	63	115	1.72e-12	57.4	69.81
Thupl.29364324s0001.1_Ma1	jgi|Entmai1|525307|e_gw1.21.210.1_SRF	48.148	54	28	0	2	55	56	109	1.74e-12	58.2	68.52
Thupl.29364324s0001.1_Ma1	EGC34727_SRF	46.296	54	29	0	2	55	64	117	1.97e-12	58.2	68.52
Thupl.29364324s0001.1_Ma1	jgi|Abobi1|396288|e_gw1.7.291.1_SRF	46.296	54	29	0	2	55	61	114	2.14e-12	55.8	68.52
Thupl.29364324s0001.1_Ma1	jgi|Hypros1|5751|FUN_005866-T1_SRF	47.17	53	28	0	3	55	57	109	2.77e-12	57	67.92
Thupl.29364324s0001.1_Ma1	jgi|Abscae1|395341|fgenesh1_kg.1_symble_836_symble_TRINITY_DN7179_c0_g1_i1_MEF2	49.091	55	28	0	1	55	1	55	2.78e-12	57.4	61.82
Thupl.29364324s0001.1_Ma1	jgi|Drest1|3690|transcript:EWC45219_MEF2	55.357	56	23	2	1	55	1	55	3.79e-12	57.4	67.86
Thupl.29364324s0001.1_Ma1	jgi|Abscae1|144554|CE144553_890_MEF2	49.091	55	28	0	1	55	1	55	4.21e-12	53.9	63.64
Thupl.29364324s0001.1_Ma1	jgi|CadmalM34_1|6815|IFR04_002760.1_SRF	47.17	53	28	0	3	55	56	108	4.52e-12	56.2	67.92
Thupl.29364324s0001.1_Ma1	jgi|Abscae1|200425|CE200424_260_MEF2	49.091	55	28	0	1	55	1	55	6.23e-12	53.1	63.64
Thupl.29364324s0001.1_Ma1	jgi|Umbpus1|104535|LPUS_11329T0_SRF	45.283	53	29	0	3	55	56	108	6.25e-12	55.8	69.81
Thupl.29364324s0001.1_Ma1	jgi|Uniuni1|776361|gw1.12.441.1_SRF	45.283	53	29	0	3	55	1	53	7.44e-12	52.8	67.92
Thupl.29364324s0001.1_Ma1	jgi|CadmalM34_1|576|IFR04_007327.1_MEF2	44.444	81	31	3	1	68	1	80	7.91e-12	56.2	56.79
Thupl.29364324s0001.1_Ma1	KYQ99803_SRF	46.296	54	29	0	2	55	59	112	8.39e-12	56.2	64.81
Thupl.29364324s0001.1_Ma1	PRP75546_SRF	45.455	55	30	0	1	55	76	130	9.35e-12	55.8	69.09
Thupl.29364324s0001.1_Ma1	jgi|Abscae1|426421|fgenesh1_kg.8_symble_2370_symble_TRINITY_DN4332_c0_g2_i1_SRF	46.296	54	29	0	2	55	61	114	1.01e-11	54.3	62.96
Thupl.29364324s0001.1_Ma1	Zosma05g24500.1_MbgMa2	50	58	25	2	1	56	1	56	1.01e-11	55.1	63.79
Thupl.29364324s0001.1_Ma1	jgi|Phlfa1|691840|e_gw1.48.24.1_MEF2	49.091	55	28	0	1	55	1	55	1.02e-11	52	61.82
Thupl.29364324s0001.1_Ma1	jgi|Trigu1|140483|CE140482_11697_MEF2	53.571	56	24	2	1	55	1	55	1.1e-11	55.8	67.86
Thupl.29364324s0001.1_Ma1	jgi|Mordel1|879761|MIX20269_39786_98_MEF2	44.595	74	36	3	1	73	1	70	1.26e-11	55.8	62.16
Thupl.29364324s0001.1_Ma1	jgi|Walse1|9958|gw1.34.29.1_SRF	46.296	54	29	0	2	55	64	117	1.28e-11	55.5	68.52
Thupl.29364324s0001.1_Ma1	jgi|SacceM3836_1|109266|fgenesh1_kg.2_symble_251_symble_NP_013757.1_SRF	47.17	53	28	0	3	55	18	70	1.29e-11	55.5	69.81
Thupl.29364324s0001.1_Ma1	Gb_40092_MbgMa2	49.091	55	28	0	1	55	1	55	1.67e-11	55.5	63.64
Thupl.29364324s0001.1_Ma1	jgi|Hypros1|592|FUN_000606-T1_MEF2	53.571	56	24	2	1	55	1	55	1.69e-11	55.5	67.86
Thupl.29364324s0001.1_Ma1	jgi|Frien1|9484|B0A54_08948_MEF2	55.357	56	23	2	1	55	1	55	1.81e-11	55.5	67.86
Thupl.29364324s0001.1_Ma1	jgi|Abscae1|480685|estExt_fgenesh1_pg.C_6_t20095_MEF2	45.455	55	30	0	1	55	1	55	1.98e-11	55.1	61.82
Thupl.29364324s0001.1_Ma1	EGG21725_SRF	44.444	54	30	0	2	55	58	111	2.03e-11	55.1	64.81
Query: Thupl.29377501s0022.1_Ma1
query acc.ver	subject acc.ver	% identity	alignment length	mismatches	gap opens	q. start	q. end	s. start	s. end	evalue	bit score	% positives
Thupl.29377501s0022.1_Ma1	jgi|Cryam1|2883|ODN74222_SRF	32.632	95	58	2	3	96	197	286	3.36e-08	46.2	48.42
Thupl.29377501s0022.1_Ma1	jgi|Cryam1|2882|ODN74223_SRF	32.632	95	58	2	3	96	197	286	3.36e-08	46.2	48.42
Thupl.29377501s0022.1_Ma1	jgi|Hypros1|5751|FUN_005866-T1_SRF	36.842	57	36	0	3	59	57	113	6.36e-08	45.1	57.89
Thupl.29377501s0022.1_Ma1	jgi|CadmalM34_1|6815|IFR04_002760.1_SRF	35.088	57	37	0	3	59	56	112	1.02e-07	44.3	57.89
Thupl.29377501s0022.1_Ma1	jgi|Asppro1|243728|gm4.5925_g_SRF	35.088	57	37	0	3	59	54	110	1.86e-07	43.5	56.14
Thupl.29377501s0022.1_Ma1	jgi|Mordel1|425588|CE425587_20711_SRF	35.088	57	37	0	3	59	68	124	1.87e-07	43.5	56.14
Thupl.29377501s0022.1_Ma1	jgi|Drest1|462|transcript:EWC48514_SRF	35.088	57	37	0	3	59	63	119	2.16e-07	43.5	56.14
Thupl.29377501s0022.1_Ma1	jgi|Frien1|3893|B0A54_17353_SRF	35.088	57	37	0	3	59	52	108	2.65e-07	43.1	56.14
Thupl.29377501s0022.1_Ma1	jgi|Frien1|9189|B0A54_10800_SRF	35.088	57	37	0	3	59	52	108	2.77e-07	43.1	56.14
Thupl.29377501s0022.1_Ma1	jgi|Trigu1|996744|gw1.59.40.1_SRF	35.088	57	37	0	3	59	1	57	3.14e-07	40.8	56.14
Thupl.29377501s0022.1_Ma1	jgi|Pneca1|467|transcript:KTW27432_SRF	35.088	57	37	0	3	59	38	94	5.71e-07	42.4	56.14
Thupl.29377501s0022.1_Ma1	jgi|Batsa1|5150|transcript:OON08504_SRF	36.364	55	35	0	3	57	158	212	6e-07	42.7	56.36
Thupl.29377501s0022.1_Ma1	jgi|Entmai1|556049|estExt_Genewise1Plus.C_Chr_07_t30143_SRF	34.483	58	38	0	2	59	117	174	7.39e-07	42	55.17
Thupl.29377501s0022.1_Ma1	jgi|Abscae1|426421|fgenesh1_kg.8_symble_2370_symble_TRINITY_DN4332_c0_g2_i1_SRF	38.462	52	32	0	8	59	67	118	7.4e-07	41.2	53.85
Thupl.29377501s0022.1_Ma1	jgi|Umbpus1|104535|LPUS_11329T0_SRF	33.333	57	38	0	3	59	56	112	8.22e-07	41.6	56.14
Thupl.29377501s0022.1_Ma1	jgi|Entmai1|525307|e_gw1.21.210.1_SRF	34.483	58	38	0	2	59	56	113	8.8e-07	42	53.45
Thupl.29377501s0022.1_Ma1	jgi|Neocon1|800214|fgenesh1_pm.106_symble_31_SRF	36.364	55	35	0	3	57	44	98	9.32e-07	42	54.55
Thupl.29377501s0022.1_Ma1	jgi|Neocon1|917175|fgenesh2_kg.237___36___TRINITY_DN1771_c0_g1_i4_SRF	36.364	55	35	0	3	57	45	99	9.91e-07	42	54.55
Thupl.29377501s0022.1_Ma1	jgi|Geopyr1|17309|FUN_017488-T1_SRF	34.483	58	38	0	2	59	54	111	1.14e-06	41.6	53.45
Thupl.29377501s0022.1_Ma1	EGG21593_SRF	28.155	103	63	4	2	104	56	147	1.34e-06	41.6	49.51
Thupl.29377501s0022.1_Ma1	jgi|Pincor1_1|208745|e_gw1.18.375.1_SRF	34.483	58	38	0	2	59	61	118	1.37e-06	40.8	53.45
Thupl.29377501s0022.1_Ma1	jgi|Synfus1|335738|gw1.3.74.1_SRF	34.483	58	38	0	2	59	4	61	2.02e-06	38.9	53.45
Thupl.29377501s0022.1_Ma1	jgi|Abscae1|418314|fgenesh1_kg.6_symble_1764_symble_TRINITY_DN7398_c1_g2_i1_SRF	34.483	58	38	0	2	59	28	85	2.57e-06	40.4	51.72
Thupl.29377501s0022.1_Ma1	jgi|Abscae1|447495|fgenesh1_pm.9_symble_220_SRF	34.483	58	38	0	2	59	27	84	2.75e-06	40.4	51.72
Thupl.29377501s0022.1_Ma1	jgi|Abobi1|396288|e_gw1.7.291.1_SRF	32.759	58	39	0	2	59	61	118	2.85e-06	39.7	53.45
Thupl.29377501s0022.1_Ma1	jgi|Abscae1|414514|fgenesh1_kg.5_symble_2205_symble_TRINITY_DN307_c0_g1_i1_SRF	33.333	57	38	0	3	59	57	113	2.93e-06	40	54.39
Thupl.29377501s0022.1_Ma1	jgi|Abscae1|405623|fgenesh1_kg.3_symble_1795_symble_TRINITY_DN15388_c0_g1_i1_SRF	34.483	58	38	0	2	59	30	87	3.2e-06	40	51.72
Thupl.29377501s0022.1_Ma1	jgi|Hyacur1|660528|fgenesh1_kg.8_symble_395_symble_TRINITY_DN3463_c0_g2_i4_SRF	34.483	58	38	0	2	59	51	108	3.45e-06	40	53.45
Thupl.29377501s0022.1_Ma1	jgi|Uniuni1|776361|gw1.12.441.1_SRF	33.333	57	38	0	3	59	1	57	4.27e-06	38.1	54.39
Thupl.29377501s0022.1_Ma1	jgi|Abscae1|427508|fgenesh1_kg.9_symble_660_symble_TRINITY_DN7398_c1_g1_i2_SRF	34.483	58	38	0	2	59	32	89	4.5e-06	39.7	51.72
Thupl.29377501s0022.1_Ma1	jgi|MocaN2610_1|2243|BGZ47_002251-T1_SRF	32.759	58	39	0	2	59	65	122	5.24e-06	39.7	53.45
Thupl.29377501s0022.1_Ma1	jgi|Abscae1|316117|e_gw1.2.960.1_SRF	32.759	58	39	0	2	59	26	83	5.81e-06	38.5	53.45
Thupl.29377501s0022.1_Ma1	KYQ99803_SRF	32.727	55	37	0	3	57	60	114	6.57e-06	39.3	52.73
Thupl.29377501s0022.1_Ma1	KNC81010_SRF	32.759	58	39	0	2	59	36	93	7.73e-06	38.9	51.72
Thupl.29377501s0022.1_Ma1	jgi|Abscae1|493366|MIX1856_16_93_SRF	32.759	58	39	0	2	59	57	114	7.89e-06	38.5	51.72
Thupl.29377501s0022.1_Ma1	KNC81011_SRF	32.759	58	39	0	2	59	36	93	7.99e-06	38.9	51.72
Thupl.29377501s0022.1_Ma1	EGC34727_SRF	33.929	56	37	0	2	57	64	119	8.11e-06	39.3	53.57
Thupl.29377501s0022.1_Ma1	jgi|SacceM3836_1|109265|fgenesh1_kg.2_symble_250_symble_NP_013756.1_SRF	24.752	101	67	1	1	101	78	169	8.96e-06	38.5	46.53
Thupl.29377501s0022.1_Ma1	W.mirabilis.07026_MIKCc	39.344	61	37	0	1	61	1	61	1.2e-05	38.1	52.46
Thupl.29377501s0022.1_Ma1	XP_640674.1_SRF	33.929	56	37	0	2	57	68	123	1.21e-05	38.5	53.57
Thupl.29377501s0022.1_Ma1	EDQ91135_SRF	36.957	46	29	0	10	55	1	46	1.43e-05	36.2	54.35
Thupl.29377501s0022.1_Ma1	KYQ92580_SRF	32.727	55	37	0	3	57	76	130	2.43e-05	37.7	52.73
Thupl.29377501s0022.1_Ma1	jgi|Walse1|9958|gw1.34.29.1_SRF	31.579	57	39	0	3	59	65	121	3.92e-05	37	50.88
Thupl.29377501s0022.1_Ma1	jgi|Phlfa1|681175|e_gw1.3.238.1_SRF	35.849	53	34	0	3	55	109	161	5.27e-05	36.6	52.83
Thupl.29377501s0022.1_Ma1	CAB00023.1_SRF	33.333	54	36	0	2	55	46	99	5.82e-05	36.6	51.85
Thupl.29377501s0022.1_Ma1	W.mirabilis.15810_MIKCc	31.169	77	53	0	1	77	41	117	5.98e-05	36.6	53.25
Thupl.29377501s0022.1_Ma1	NP_001286837.1_SRF	31.034	58	40	0	2	59	166	223	8.23e-05	36.2	48.28
Thupl.29377501s0022.1_Ma1	NC7G0235320.1_MIKCc	36.667	60	38	0	1	60	1	60	0.000111	34.7	53.33
Thupl.29377501s0022.1_Ma1	KJE90106_SRF	34.615	52	34	0	8	59	41	92	0.000111	35.4	51.92
Thupl.29377501s0022.1_Ma1	Bradi2g43290.1_MbgMa2	34.483	58	38	0	2	59	11	68	0.000132	35.4	55.17
Query: Thupl.29382027s0014.1_Ma1
query acc.ver	subject acc.ver	% identity	alignment length	mismatches	gap opens	q. start	q. end	s. start	s. end	evalue	bit score	% positives
Thupl.29382027s0014.1_Ma1	jgi|Neocon1|917175|fgenesh2_kg.237___36___TRINITY_DN1771_c0_g1_i4_SRF	47.458	59	31	0	2	60	43	101	5.71e-16	68.9	71.19
Thupl.29382027s0014.1_Ma1	jgi|Neocon1|800214|fgenesh1_pm.106_symble_31_SRF	48.276	58	30	0	2	59	42	99	7.61e-16	68.6	72.41
Thupl.29382027s0014.1_Ma1	Prupe.4G077800.1_MbgMa2	28.916	166	87	5	3	151	2	153	3.24e-15	64.7	46.99
Thupl.29382027s0014.1_Ma1	jgi|Hyacur1|660528|fgenesh1_kg.8_symble_395_symble_TRINITY_DN3463_c0_g2_i4_SRF	48.214	56	29	0	3	58	51	106	4.97e-15	65.9	73.21
Thupl.29382027s0014.1_Ma1	KNC81010_SRF	46.429	56	30	0	3	58	36	91	7.29e-15	63.9	71.43
Thupl.29382027s0014.1_Ma1	KNC81011_SRF	46.429	56	30	0	3	58	36	91	7.41e-15	63.9	71.43
Thupl.29382027s0014.1_Ma1	NC7G0277220.1_MbgMa2	33.607	122	63	2	3	109	467	585	7.99e-15	65.9	51.64
Thupl.29382027s0014.1_Ma1	NC7G0277220.1_MbgMa2	33.607	122	63	2	3	109	45	163	1.79e-14	64.7	50.82
Thupl.29382027s0014.1_Ma1	Potri.004G131100.1_MbgMa2	39.796	98	49	2	3	90	2	99	8.42e-15	63.5	53.06
Thupl.29382027s0014.1_Ma1	jgi|Synfus1|335738|gw1.3.74.1_SRF	48.214	56	29	0	3	58	4	59	8.75e-15	61.2	69.64
Thupl.29382027s0014.1_Ma1	NC7G0277180.1_MbgMa2	33.607	122	63	2	3	109	151	269	9.66e-15	65.5	51.64
Thupl.29382027s0014.1_Ma1	NC7G0277150.1_MbgMa2	33.607	122	63	2	3	109	45	163	9.74e-15	65.5	51.64
Thupl.29382027s0014.1_Ma1	AmTrH2.01G083000.1_MIKCc	41.176	85	47	1	3	84	2	86	1.59e-14	63.9	57.65
Thupl.29382027s0014.1_Ma1	NC7G0277230.1_MbgMa2	34.532	139	67	5	3	120	22	157	1.62e-14	64.7	51.08
Thupl.29382027s0014.1_Ma1	EGG21593_SRF	46.429	56	30	0	3	58	56	111	1.83e-14	64.3	73.21
Thupl.29382027s0014.1_Ma1	jgi|Abscae1|316117|e_gw1.2.960.1_SRF	46.429	56	30	0	3	58	26	81	2.64e-14	61.2	69.64
Thupl.29382027s0014.1_Ma1	jgi|Abobi1|396288|e_gw1.7.291.1_SRF	46.429	56	30	0	3	58	61	116	4.24e-14	60.8	69.64
Thupl.29382027s0014.1_Ma1	NC7G0277260.1_MbgMa2	33.607	122	63	2	3	109	151	269	4.33e-14	63.5	50.82
Thupl.29382027s0014.1_Ma1	jgi|Trigu1|996744|gw1.59.40.1_SRF	47.273	55	29	0	4	58	1	55	4.97e-14	58.9	70.91
Thupl.29382027s0014.1_Ma1	jgi|Abscae1|414514|fgenesh1_kg.5_symble_2205_symble_TRINITY_DN307_c0_g1_i1_SRF	45.614	57	31	0	2	58	55	111	6.39e-14	62	70.18
Thupl.29382027s0014.1_Ma1	jgi|Geopyr1|17309|FUN_017488-T1_SRF	48.214	56	29	0	3	58	54	109	6.47e-14	62.4	71.43
Thupl.29382027s0014.1_Ma1	AmTrH2.01G163400.1_MbgMa2	47.368	57	30	0	3	59	8	64	6.92e-14	61.6	68.42
Thupl.29382027s0014.1_Ma1	EGC34727_SRF	44.828	58	32	0	3	60	64	121	7.03e-14	62.8	70.69
Thupl.29382027s0014.1_Ma1	W.mirabilis.07026_MIKCc	47.368	57	30	0	4	60	3	59	7.16e-14	61.2	70.18
Thupl.29382027s0014.1_Ma1	Gb_40092_MbgMa2	49.123	57	29	0	3	59	2	58	7.3e-14	62.8	66.67
Thupl.29382027s0014.1_Ma1	jgi|Pincor1_1|208745|e_gw1.18.375.1_SRF	48.214	56	29	0	3	58	61	116	7.39e-14	60.8	69.64
Thupl.29382027s0014.1_Ma1	LOC_Os06g30810.1_MbgMa2	47.368	57	30	0	3	59	11	67	8.03e-14	61.2	66.67
Thupl.29382027s0014.1_Ma1	Bradi2g43290.1_MbgMa2	36	75	48	0	2	76	10	84	1.15e-13	60.8	60
Thupl.29382027s0014.1_Ma1	XP_640674.1_SRF	44.828	58	32	0	3	60	68	125	1.21e-13	62.4	70.69
Thupl.29382027s0014.1_Ma1	jgi|Entmai1|525307|e_gw1.21.210.1_SRF	48.214	56	29	0	3	58	56	111	1.3e-13	62	69.64
Thupl.29382027s0014.1_Ma1	jgi|Abscae1|418314|fgenesh1_kg.6_symble_1764_symble_TRINITY_DN7398_c1_g2_i1_SRF	45.614	57	31	0	2	58	27	83	1.38e-13	61.2	70.18
Thupl.29382027s0014.1_Ma1	NC1G0132990.1_MIKCc	38.824	85	50	1	3	85	2	86	1.48e-13	60.5	61.18
Thupl.29382027s0014.1_Ma1	KYQ99803_SRF	43.103	58	33	0	3	60	59	116	1.96e-13	61.6	67.24
Thupl.29382027s0014.1_Ma1	jgi|Abscae1|447495|fgenesh1_pm.9_symble_220_SRF	45.614	57	31	0	2	58	26	82	2.07e-13	60.8	70.18
Thupl.29382027s0014.1_Ma1	Ceric.12G051800.1_MIKCc	50.877	57	28	0	4	60	3	59	2.2e-13	60.5	70.18
Thupl.29382027s0014.1_Ma1	jgi|Abscae1|427508|fgenesh1_kg.9_symble_660_symble_TRINITY_DN7398_c1_g1_i2_SRF	45.614	57	31	0	2	58	31	87	2.28e-13	60.8	70.18
Thupl.29382027s0014.1_Ma1	NC14G0175340.1_MbgMa2	45.333	75	34	2	1	74	1	69	2.31e-13	60.8	57.33
Thupl.29382027s0014.1_Ma1	NC14G0175350.1_MbgMa2	45.333	75	34	2	1	74	1	69	2.31e-13	60.8	57.33
Thupl.29382027s0014.1_Ma1	jgi|Uniuni1|776361|gw1.12.441.1_SRF	45.455	55	30	0	4	58	1	55	2.37e-13	57.4	69.09
Thupl.29382027s0014.1_Ma1	EGG21725_SRF	43.103	58	33	0	3	60	58	115	2.38e-13	61.2	67.24
Thupl.29382027s0014.1_Ma1	W.mirabilis.15810_MIKCc	48.276	58	30	0	3	60	42	99	2.56e-13	60.8	70.69
Thupl.29382027s0014.1_Ma1	AALBA5B009928P1_MIKCc	39.394	66	40	0	1	66	27	92	2.74e-13	58.2	65.15
Thupl.29382027s0014.1_Ma1	KYQ92580_SRF	41.379	58	34	0	3	60	75	132	3.19e-13	60.8	68.97
Thupl.29382027s0014.1_Ma1	jgi|Hypros1|5751|FUN_005866-T1_SRF	47.273	55	29	0	4	58	57	111	3.73e-13	59.7	72.73
Thupl.29382027s0014.1_Ma1	jgi|Abscae1|405623|fgenesh1_kg.3_symble_1795_symble_TRINITY_DN15388_c0_g1_i1_SRF	45.614	57	31	0	2	58	29	85	3.84e-13	60.1	70.18
Thupl.29382027s0014.1_Ma1	jgi|Drest1|462|transcript:EWC48514_SRF	47.273	55	29	0	4	58	63	117	4.13e-13	59.7	70.91
Thupl.29382027s0014.1_Ma1	VIT_210s0003g03025.1_MbgMa2	50	58	29	0	2	59	12	69	4.17e-13	59.7	62.07
Thupl.29382027s0014.1_Ma1	jgi|Frien1|3893|B0A54_17353_SRF	47.273	55	29	0	4	58	52	106	4.46e-13	59.3	70.91
Thupl.29382027s0014.1_Ma1	jgi|Frien1|9189|B0A54_10800_SRF	47.273	55	29	0	4	58	52	106	4.69e-13	59.3	70.91
Thupl.29382027s0014.1_Ma1	NC14G0175360.1_MbgMa2	43.243	74	36	1	1	74	1	68	4.96e-13	59.3	56.76
Thupl.29382027s0014.1_Ma1	jgi|Asppro1|243728|gm4.5925_g_SRF	47.273	55	29	0	4	58	54	108	5e-13	59.3	70.91
Query: W.mirabilis.04757_Ma1
query acc.ver	subject acc.ver	% identity	alignment length	mismatches	gap opens	q. start	q. end	s. start	s. end	evalue	bit score	% positives
W.mirabilis.04757_Ma1	jgi|Trigu1|996744|gw1.59.40.1_SRF	53.333	45	21	0	3	47	1	45	1.52e-12	58.2	82.22
W.mirabilis.04757_Ma1	jgi|Mordel1|425588|CE425587_20711_SRF	53.333	45	21	0	3	47	68	112	6.77e-12	60.1	82.22
W.mirabilis.04757_Ma1	jgi|Synfus1|335738|gw1.3.74.1_SRF	50	46	23	0	2	47	4	49	7.35e-12	56.2	80.43
W.mirabilis.04757_Ma1	jgi|Asppro1|243728|gm4.5925_g_SRF	53.333	45	21	0	3	47	54	98	7.38e-12	59.7	82.22
W.mirabilis.04757_Ma1	jgi|Drest1|462|transcript:EWC48514_SRF	53.333	45	21	0	3	47	63	107	9.62e-12	59.3	82.22
W.mirabilis.04757_Ma1	jgi|Frien1|9189|B0A54_10800_SRF	53.333	45	21	0	3	47	52	96	1.04e-11	58.9	82.22
W.mirabilis.04757_Ma1	jgi|Frien1|3893|B0A54_17353_SRF	53.333	45	21	0	3	47	52	96	1.2e-11	58.9	82.22
W.mirabilis.04757_Ma1	jgi|Entmai1|525307|e_gw1.21.210.1_SRF	52.174	46	22	0	2	47	56	101	1.85e-11	59.7	80.43
W.mirabilis.04757_Ma1	jgi|Pincor1_1|180942|gw1.4.361.1_MEF2	46.429	56	29	1	1	56	1	55	2.08e-11	53.9	71.43
W.mirabilis.04757_Ma1	jgi|Abobi1|396288|e_gw1.7.291.1_SRF	50	46	23	0	2	47	61	106	2.22e-11	56.6	80.43
W.mirabilis.04757_Ma1	jgi|Neocon1|800214|fgenesh1_pm.106_symble_31_SRF	50	46	23	0	2	47	43	88	2.5e-11	59.3	78.26
W.mirabilis.04757_Ma1	jgi|Abscae1|405623|fgenesh1_kg.3_symble_1795_symble_TRINITY_DN15388_c0_g1_i1_SRF	50	46	23	0	2	47	30	75	2.53e-11	58.5	80.43
W.mirabilis.04757_Ma1	jgi|Abscae1|414514|fgenesh1_kg.5_symble_2205_symble_TRINITY_DN307_c0_g1_i1_SRF	47.826	46	24	0	2	47	56	101	2.6e-11	58.2	80.43
W.mirabilis.04757_Ma1	jgi|Abscae1|316117|e_gw1.2.960.1_SRF	50	46	23	0	2	47	26	71	2.66e-11	55.8	80.43
W.mirabilis.04757_Ma1	jgi|Umbpus1|104535|LPUS_11329T0_SRF	51.111	45	22	0	3	47	56	100	2.7e-11	57.8	82.22
W.mirabilis.04757_Ma1	jgi|Neocon1|917175|fgenesh2_kg.237___36___TRINITY_DN1771_c0_g1_i4_SRF	50	46	23	0	2	47	44	89	2.84e-11	59.3	78.26
W.mirabilis.04757_Ma1	jgi|Abscae1|447495|fgenesh1_pm.9_symble_220_SRF	50	46	23	0	2	47	27	72	3.22e-11	58.2	80.43
W.mirabilis.04757_Ma1	jgi|Hypros1|5751|FUN_005866-T1_SRF	51.111	45	22	0	3	47	57	101	3.71e-11	57.4	80
W.mirabilis.04757_Ma1	jgi|CadmalM34_1|6815|IFR04_002760.1_SRF	51.111	45	22	0	3	47	56	100	4.23e-11	57.4	80
W.mirabilis.04757_Ma1	jgi|Pneca1|467|transcript:KTW27432_SRF	51.111	45	22	0	3	47	38	82	4.38e-11	57	82.22
W.mirabilis.04757_Ma1	jgi|Pincor1_1|208745|e_gw1.18.375.1_SRF	50	46	23	0	2	47	61	106	4.57e-11	56.2	80.43
W.mirabilis.04757_Ma1	jgi|Abscae1|418314|fgenesh1_kg.6_symble_1764_symble_TRINITY_DN7398_c1_g2_i1_SRF	50	46	23	0	2	47	28	73	5.77e-11	57	80.43
W.mirabilis.04757_Ma1	jgi|Batsa1|5150|transcript:OON08504_SRF	50	46	23	0	2	47	157	202	6.61e-11	58.9	78.26
W.mirabilis.04757_Ma1	jgi|Abscae1|427508|fgenesh1_kg.9_symble_660_symble_TRINITY_DN7398_c1_g1_i2_SRF	50	46	23	0	2	47	32	77	7.43e-11	57	80.43
W.mirabilis.04757_Ma1	jgi|Geopyr1|17309|FUN_017488-T1_SRF	50	46	23	0	2	47	54	99	9.31e-11	57	78.26
W.mirabilis.04757_Ma1	KNC81011_SRF	47.826	46	24	0	2	47	36	81	1.03e-10	55.8	76.09
W.mirabilis.04757_Ma1	KNC81010_SRF	47.826	46	24	0	2	47	36	81	1.05e-10	55.8	76.09
W.mirabilis.04757_Ma1	jgi|Uniuni1|776361|gw1.12.441.1_SRF	48.889	45	23	0	3	47	1	45	1.69e-10	52.4	80
W.mirabilis.04757_Ma1	KYQ92580_SRF	45.652	46	25	0	2	47	75	120	1.7e-10	56.6	80.43
W.mirabilis.04757_Ma1	jgi|Cryam1|2883|ODN74222_SRF	51.111	45	22	0	3	47	197	241	1.76e-10	57.4	80
W.mirabilis.04757_Ma1	jgi|Cryam1|2882|ODN74223_SRF	51.111	45	22	0	3	47	197	241	1.76e-10	57.4	80
W.mirabilis.04757_Ma1	EGC34727_SRF	47.826	46	24	0	2	47	64	109	2.25e-10	56.2	78.26
W.mirabilis.04757_Ma1	jgi|MocaN2610_1|2243|BGZ47_002251-T1_SRF	47.826	46	24	0	2	47	65	110	2.3e-10	56.2	80.43
W.mirabilis.04757_Ma1	EGG21593_SRF	47.826	46	24	0	2	47	56	101	2.73e-10	56.2	78.26
W.mirabilis.04757_Ma1	EGG21725_SRF	47.826	46	24	0	2	47	58	103	2.73e-10	56.2	73.91
W.mirabilis.04757_Ma1	jgi|Hyacur1|660528|fgenesh1_kg.8_symble_395_symble_TRINITY_DN3463_c0_g2_i4_SRF	50	46	23	0	2	47	51	96	3.13e-10	55.8	78.26
W.mirabilis.04757_Ma1	XP_640674.1_SRF	47.826	46	24	0	2	47	68	113	3.46e-10	55.8	78.26
W.mirabilis.04757_Ma1	jgi|Entmai1|556049|estExt_Genewise1Plus.C_Chr_07_t30143_SRF	48.889	45	23	0	3	47	118	162	4.29e-10	55.1	80
W.mirabilis.04757_Ma1	jgi|SacceM3836_1|109265|fgenesh1_kg.2_symble_250_symble_NP_013756.1_SRF	48.936	47	24	0	1	47	78	124	4.31e-10	53.5	72.34
W.mirabilis.04757_Ma1	EGD80451_SRF	53.333	45	21	0	3	47	453	497	4.48e-10	55.8	80
W.mirabilis.04757_Ma1	jgi|SacceM3836_1|109266|fgenesh1_kg.2_symble_251_symble_NP_013757.1_SRF	48.889	45	23	0	3	47	18	62	4.57e-10	55.1	77.78
W.mirabilis.04757_Ma1	jgi|Phlfa1|785697|estExt_fgenesh1_pg.C_390100_SRF	46.667	45	24	0	3	47	177	221	5.51e-10	55.5	77.78
W.mirabilis.04757_Ma1	NC7G0277180.1_MbgMa2	48.936	47	24	0	1	47	150	196	5.79e-10	55.5	78.72
W.mirabilis.04757_Ma1	jgi|Abscae1|493366|MIX1856_16_93_SRF	45.652	46	25	0	2	47	57	102	6.43e-10	52.4	76.09
W.mirabilis.04757_Ma1	jgi|Malpa1|3905|KOS12955_SRF	45.652	46	25	0	2	47	171	216	6.64e-10	55.1	78.26
W.mirabilis.04757_Ma1	NC7G0277220.1_MbgMa2	48.936	47	24	0	1	47	44	90	8.75e-10	55.5	78.72
W.mirabilis.04757_Ma1	NC7G0277220.1_MbgMa2	48.936	47	24	0	1	47	466	512	8.75e-10	55.5	78.72
W.mirabilis.04757_Ma1	NC7G0277150.1_MbgMa2	48.936	47	24	0	1	47	44	90	9.17e-10	55.1	78.72
W.mirabilis.04757_Ma1	KYQ99803_SRF	45.652	46	25	0	2	47	59	104	9.89e-10	54.7	76.09
W.mirabilis.04757_Ma1	jgi|Abscae1|426421|fgenesh1_kg.8_symble_2370_symble_TRINITY_DN4332_c0_g2_i1_SRF	47.826	46	24	0	2	47	61	106	1.01e-09	52	71.74
W.mirabilis.04757_Ma1	jgi|Walse1|9958|gw1.34.29.1_SRF	45.652	46	25	0	2	47	64	109	1.05e-09	53.9	76.09
Query: W.mirabilis.04392_Ma1
query acc.ver	subject acc.ver	% identity	alignment length	mismatches	gap opens	q. start	q. end	s. start	s. end	evalue	bit score	% positives
W.mirabilis.04392_Ma1	Bradi2g11145.1_MbgMa2	28.947	76	45	1	1	67	1	76	3.63e-07	41.2	53.95
W.mirabilis.04392_Ma1	jgi|Umbpus1|104535|LPUS_11329T0_SRF	43.478	46	26	0	2	47	55	100	5.81e-07	40.8	67.39
W.mirabilis.04392_Ma1	jgi|Trigu1|996744|gw1.59.40.1_SRF	37.288	59	35	1	3	61	1	57	6.18e-07	38.9	57.63
W.mirabilis.04392_Ma1	Bradi1g55041.1_MbgMa2	31.818	66	45	0	1	66	1	66	1.08e-06	40	51.52
W.mirabilis.04392_Ma1	jgi|Pneca1|467|transcript:KTW27432_SRF	41.304	46	27	0	2	47	37	82	1.13e-06	40	67.39
W.mirabilis.04392_Ma1	jgi|CadmalM34_1|6815|IFR04_002760.1_SRF	41.304	46	27	0	2	47	55	100	1.67e-06	39.3	67.39
W.mirabilis.04392_Ma1	jgi|Frien1|3893|B0A54_17353_SRF	41.304	46	27	0	2	47	51	96	1.89e-06	39.3	67.39
W.mirabilis.04392_Ma1	jgi|Hypros1|5751|FUN_005866-T1_SRF	41.304	46	27	0	2	47	56	101	1.89e-06	39.3	67.39
W.mirabilis.04392_Ma1	jgi|Asppro1|243728|gm4.5925_g_SRF	41.304	46	27	0	2	47	53	98	2.03e-06	39.3	67.39
W.mirabilis.04392_Ma1	jgi|Frien1|9189|B0A54_10800_SRF	41.304	46	27	0	2	47	51	96	2.23e-06	38.9	67.39
W.mirabilis.04392_Ma1	jgi|SacceM3836_1|109266|fgenesh1_kg.2_symble_251_symble_NP_013757.1_SRF	36.667	60	36	1	2	61	17	74	2.63e-06	38.9	58.33
W.mirabilis.04392_Ma1	jgi|Drest1|462|transcript:EWC48514_SRF	41.304	46	27	0	2	47	62	107	2.77e-06	38.9	67.39
W.mirabilis.04392_Ma1	Prupe.7G092900.1_MbgMa2	30.233	86	53	1	1	86	1	79	3.22e-06	38.9	47.67
W.mirabilis.04392_Ma1	jgi|Mordel1|425588|CE425587_20711_SRF	41.304	46	27	0	2	47	67	112	3.78e-06	38.5	67.39
W.mirabilis.04392_Ma1	jgi|Uniuni1|776361|gw1.12.441.1_SRF	35	60	37	1	3	62	1	58	3.79e-06	37	55
W.mirabilis.04392_Ma1	AT1G47760.1_MbgMa2	36	50	32	0	1	50	1	50	6.53e-06	37.7	64
W.mirabilis.04392_Ma1	NP_001103996.1_SRF	40	45	27	0	3	47	122	166	7.41e-06	37.7	60
W.mirabilis.04392_Ma1	Bradi2g11163.1_MbgMa2	36.17	47	30	0	1	47	1	47	7.53e-06	37.4	63.83
W.mirabilis.04392_Ma1	Prupe.7G030800.1_MbgMa2	36.364	44	28	0	4	47	66	109	8.17e-06	37.7	65.91
W.mirabilis.04392_Ma1	jgi|Malpa1|3905|KOS12955_SRF	37.778	45	28	0	3	47	172	216	8.3e-06	37.7	66.67
W.mirabilis.04392_Ma1	Zosma03g16440.1_MbgMa2	34.066	91	55	2	3	93	4	89	1.1e-05	37.4	48.35
W.mirabilis.04392_Ma1	KYQ99803_SRF	37.778	45	28	0	3	47	60	104	1.67e-05	36.6	66.67
W.mirabilis.04392_Ma1	Bradi2g42233.1_MbgMa2	36.17	47	30	0	1	47	1	47	1.83e-05	35.8	63.83
W.mirabilis.04392_Ma1	NP_003122.1_SRF	40	45	27	0	3	47	143	187	2.04e-05	36.6	60
W.mirabilis.04392_Ma1	jgi|Synfus1|335738|gw1.3.74.1_SRF	33.898	59	37	1	3	61	5	61	2.09e-05	35	55.93
W.mirabilis.04392_Ma1	EGG21593_SRF	37.778	45	28	0	3	47	57	101	2.3e-05	36.2	64.44
W.mirabilis.04392_Ma1	NP_065239.1_SRF	40	45	27	0	3	47	139	183	2.33e-05	36.2	60
W.mirabilis.04392_Ma1	Dioal.07G003700.1_MbgMa2	34.615	52	34	0	1	52	1	52	2.56e-05	36.2	57.69
W.mirabilis.04392_Ma1	Prupe.7G030200.1_MbgMa2	35.556	45	29	0	3	47	4	48	2.68e-05	35.4	64.44
W.mirabilis.04392_Ma1	XP_640674.1_SRF	37.778	45	28	0	3	47	69	113	2.75e-05	36.2	64.44
W.mirabilis.04392_Ma1	jgi|SacceM3836_1|109265|fgenesh1_kg.2_symble_250_symble_NP_013756.1_SRF	31.915	47	32	0	1	47	78	124	2.78e-05	35.8	63.83
W.mirabilis.04392_Ma1	AmTrH2.09G064500.1_MIKCc	40.426	47	28	0	1	47	1	47	2.9e-05	35.8	61.7
W.mirabilis.04392_Ma1	EGC34727_SRF	37.778	45	28	0	3	47	65	109	3.11e-05	35.8	64.44
W.mirabilis.04392_Ma1	LOC_Os02g06860.1_MbgMa2	37.5	48	30	0	3	50	24	71	3.34e-05	35.8	56.25
W.mirabilis.04392_Ma1	Bradi1g55051.1_MbgMa2	36.17	47	30	0	1	47	1	47	3.42e-05	35.8	59.57
W.mirabilis.04392_Ma1	jgi|Abobi1|396288|e_gw1.7.291.1_SRF	35	60	37	1	3	62	62	119	3.72e-05	35.4	55
W.mirabilis.04392_Ma1	Prupe.7G032000.1_MbgMa2	37.5	40	25	0	8	47	9	48	3.98e-05	35.4	65
W.mirabilis.04392_Ma1	NC2G0037910.1_MbgMa2	29.787	47	33	0	1	47	1	47	4.04e-05	35	61.7
W.mirabilis.04392_Ma1	jgi|Abscae1|414514|fgenesh1_kg.5_symble_2205_symble_TRINITY_DN307_c0_g1_i1_SRF	37.778	45	28	0	3	47	57	101	4.96e-05	35.4	64.44
W.mirabilis.04392_Ma1	Prupe.7G031800.1_MbgMa2	37.5	40	25	0	8	47	9	48	5e-05	35.4	65
W.mirabilis.04392_Ma1	KYQ92580_SRF	37.778	45	28	0	3	47	76	120	5.15e-05	35.4	62.22
W.mirabilis.04392_Ma1	KNC81011_SRF	37.778	45	28	0	3	47	37	81	5.18e-05	35	64.44
W.mirabilis.04392_Ma1	KNC81010_SRF	37.778	45	28	0	3	47	37	81	5.22e-05	35	64.44
W.mirabilis.04392_Ma1	jgi|Batsa1|5150|transcript:OON08504_SRF	35.556	45	29	0	3	47	158	202	5.64e-05	35.4	64.44
W.mirabilis.04392_Ma1	jgi|Walse1|9958|gw1.34.29.1_SRF	33.333	45	30	0	3	47	65	109	5.84e-05	35	66.67
W.mirabilis.04392_Ma1	Aco022101.1_MbgMa2	28.846	52	37	0	1	52	1	52	5.92e-05	35	61.54
W.mirabilis.04392_Ma1	Dioal.14G140200.1_MbgMa2	33.929	56	37	0	1	56	1	56	7.48e-05	35	53.57
W.mirabilis.04392_Ma1	VIT_207s0129g00650.1_MIKCs	35.088	57	37	0	1	57	1	57	7.89e-05	33.1	50.88
W.mirabilis.04392_Ma1	jgi|Entmai1|525307|e_gw1.21.210.1_SRF	35.556	45	29	0	3	47	57	101	7.97e-05	34.7	64.44
W.mirabilis.04392_Ma1	KJE90106_SRF	35.849	53	32	1	5	57	38	88	8.49e-05	34.7	58.49
Query: W.mirabilis.05797_Ma1
query acc.ver	subject acc.ver	% identity	alignment length	mismatches	gap opens	q. start	q. end	s. start	s. end	evalue	bit score	% positives
W.mirabilis.05797_Ma1	jgi|Mordel1|879761|MIX20269_39786_98_MEF2	56	50	22	0	1	50	1	50	1.73e-13	60.1	72
W.mirabilis.05797_Ma1	jgi|CadmalM34_1|576|IFR04_007327.1_MEF2	59.574	47	19	0	1	47	1	47	1.74e-13	60.1	72.34
W.mirabilis.05797_Ma1	jgi|Hypros1|592|FUN_000606-T1_MEF2	59.574	47	19	0	1	47	1	47	2.98e-13	59.3	72.34
W.mirabilis.05797_Ma1	jgi|Trigu1|140483|CE140482_11697_MEF2	59.574	47	19	0	1	47	1	47	3.07e-13	59.3	72.34
W.mirabilis.05797_Ma1	jgi|Umbpus1|104130|LPUS_10829T0_MEF2	59.574	47	19	0	1	47	1	47	4.67e-13	58.9	72.34
W.mirabilis.05797_Ma1	jgi|Pincor1_1|180942|gw1.4.361.1_MEF2	56	50	22	0	1	50	1	50	5.09e-13	54.3	70
W.mirabilis.05797_Ma1	jgi|Abscae1|144554|CE144553_890_MEF2	50.909	55	27	0	1	55	1	55	5.57e-13	55.1	67.27
W.mirabilis.05797_Ma1	jgi|Abscae1|200425|CE200424_260_MEF2	50.909	55	27	0	1	55	1	55	5.67e-13	55.1	67.27
W.mirabilis.05797_Ma1	jgi|Frien1|9484|B0A54_08948_MEF2	59.574	47	19	0	1	47	1	47	6.53e-13	58.5	70.21
W.mirabilis.05797_Ma1	jgi|Asppro1|213853|fgenesh1_kg.1_symble_1972_symble_TRINITY_DN241_c0_g1_i1_MEF2	57.447	47	20	0	1	47	1	47	1.07e-12	57.8	72.34
W.mirabilis.05797_Ma1	jgi|Drest1|3690|transcript:EWC45219_MEF2	59.574	47	19	0	1	47	1	47	1.15e-12	57.8	70.21
W.mirabilis.05797_Ma1	jgi|SacceM3836_1|112827|fgenesh1_kg.8_symble_278_symble_NP_009741.1_MEF2	55.319	47	21	0	1	47	1	47	1.22e-12	57.8	72.34
W.mirabilis.05797_Ma1	jgi|SacceM3836_1|110068|fgenesh1_kg.3_symble_386_symble_NP_015236.1_MEF2	55.319	47	21	0	1	47	1	47	1.36e-12	57.8	70.21
W.mirabilis.05797_Ma1	Dicom.Y292100.1_MIKCc	50	60	28	1	1	60	1	58	1.53e-12	53.5	60
W.mirabilis.05797_Ma1	NC7G0235320.1_MIKCc	37.363	91	54	2	1	91	1	88	2.7e-12	53.9	52.75
W.mirabilis.05797_Ma1	Zosma04g15930.1_MbgMa2	43.939	66	36	1	1	65	10	75	3.07e-12	55.8	59.09
W.mirabilis.05797_Ma1	Zosma05g01290.1_MbgMa2	43.077	65	37	0	1	65	48	112	3.93e-12	55.8	56.92
W.mirabilis.05797_Ma1	AALBA5B311407P1_MIKCc	48.148	54	28	0	1	54	1	54	4.93e-12	52	62.96
W.mirabilis.05797_Ma1	Dicom.11G058000.1_MIKCc	43.939	66	37	0	1	66	1	66	5.25e-12	52.4	53.03
W.mirabilis.05797_Ma1	jgi|Abscae1|395341|fgenesh1_kg.1_symble_836_symble_TRINITY_DN7179_c0_g1_i1_MEF2	45.455	55	30	0	1	55	1	55	5.28e-12	55.8	65.45
W.mirabilis.05797_Ma1	evm.model.chr2.640_MIKCc	46.032	63	34	0	1	63	1	63	5.88e-12	55.1	60.32
W.mirabilis.05797_Ma1	AmTrH2.04G078400.1_MIKCc	51.852	54	26	0	1	54	1	54	5.88e-12	55.1	66.67
W.mirabilis.05797_Ma1	AALBA5B009928P1_MIKCc	50	54	27	0	1	54	28	81	5.89e-12	53.1	62.96
W.mirabilis.05797_Ma1	Dioal.02G001800.1_MbgMa2	48.214	56	29	0	1	56	1	56	7.41e-12	54.7	60.71
W.mirabilis.05797_Ma1	jgi|Abscae1|400569|fgenesh1_kg.2_symble_1377_symble_TRINITY_DN6085_c0_g1_i3_MEF2	49.091	55	28	0	1	55	1	55	7.98e-12	55.1	61.82
W.mirabilis.05797_Ma1	VIT_201s0010g03896.1_MIKCc	44.444	54	30	0	1	54	1	54	8.89e-12	51.6	64.81
W.mirabilis.05797_Ma1	VIT_203s0017g00360.1_MIKCc	38.158	76	42	1	1	76	1	71	9.64e-12	52	51.32
W.mirabilis.05797_Ma1	Aco013324.1_MbgMa2	36.957	92	55	1	1	92	1	89	1.03e-11	54.7	51.09
W.mirabilis.05797_Ma1	jgi|Entmai1|739461|fgenesh1_pm.Chr_02_symble_139_MEF2	47.368	57	29	1	1	57	1	56	1.13e-11	55.1	66.67
W.mirabilis.05797_Ma1	jgi|Phlfa1|691840|e_gw1.48.24.1_MEF2	48.148	54	28	0	1	54	1	54	1.14e-11	50.8	61.11
W.mirabilis.05797_Ma1	NC7G0277180.1_MbgMa2	43.284	67	35	1	1	67	150	213	1.26e-11	54.7	56.72
W.mirabilis.05797_Ma1	Dicom.04G041800.1_MIKCc	41.096	73	43	0	1	73	1	73	1.27e-11	53.1	53.42
W.mirabilis.05797_Ma1	jgi|Geopyr1|22502|FUN_022691-T1_MEF2	45.455	55	30	0	1	55	1	55	1.36e-11	54.7	67.27
W.mirabilis.05797_Ma1	jgi|Pincor1_1|212767|estExt_Genewise1.C_1_t30235_MEF2	53.191	47	22	0	1	47	1	47	1.58e-11	54.7	70.21
W.mirabilis.05797_Ma1	Adc06825_MIKCc	33.684	95	53	2	1	85	1	95	1.81e-11	53.5	50.53
W.mirabilis.05797_Ma1	jgi|Abobi1|498933|fgenesh1_kg.9_symble_622_symble_TRINITY_DN6474_c0_g1_i3_MEF2	55.319	47	21	0	1	47	1	47	1.86e-11	54.3	65.96
W.mirabilis.05797_Ma1	evm.model.chr1.1378_MIKCc	33.036	112	61	3	1	98	1	112	1.96e-11	53.5	46.43
W.mirabilis.05797_Ma1	jgi|Abscae1|480685|estExt_fgenesh1_pg.C_6_t20095_MEF2	43.636	55	31	0	1	55	1	55	1.96e-11	53.9	65.45
W.mirabilis.05797_Ma1	jgi|Uniuni1|530730|CE530729_5416_MEF2	55.319	47	21	0	1	47	1	47	2.32e-11	53.9	65.96
W.mirabilis.05797_Ma1	NC7G0277220.1_MbgMa2	43.077	65	37	0	1	65	44	108	2.32e-11	53.9	55.38
W.mirabilis.05797_Ma1	NC7G0277220.1_MbgMa2	43.077	65	37	0	1	65	466	530	2.32e-11	53.9	55.38
W.mirabilis.05797_Ma1	Sphmag01G086200.1_MbgMa2	44.776	67	37	0	1	67	1	67	2.49e-11	53.5	55.22
W.mirabilis.05797_Ma1	NC7G0277150.1_MbgMa2	43.077	65	37	0	1	65	44	108	2.56e-11	53.9	55.38
W.mirabilis.05797_Ma1	MetglSf10g1053_MIKCc	49.091	55	28	0	1	55	1	55	2.68e-11	50.4	60
W.mirabilis.05797_Ma1	evm.model.chr2.641_MIKCc	42.697	89	39	3	1	85	1	81	2.84e-11	53.1	50.56
W.mirabilis.05797_Ma1	jgi|Abscae1|318442|e_gw1.3.2456.1_MEF2	40.278	72	36	1	1	65	1	72	2.96e-11	50.4	55.56
W.mirabilis.05797_Ma1	NC7G0277260.1_MbgMa2	43.077	65	37	0	1	65	150	214	3.07e-11	53.5	55.38
W.mirabilis.05797_Ma1	EDQ87957_MEF2	45.833	48	26	0	2	49	4	51	4.32e-11	53.1	70.83
W.mirabilis.05797_Ma1	NC14G0157210.1_MbgMa2	43.077	65	37	0	1	65	337	401	4.45e-11	53.1	55.38
W.mirabilis.05797_Ma1	NC14G0157210.1_MbgMa2	35	60	39	0	1	60	1	60	2.22e-07	42.7	48.33
W.mirabilis.05797_Ma1	CAB61037.1_MEF2	43.636	55	31	0	1	55	1	55	4.52e-11	53.1	65.45
W.mirabilis.05797_Ma1	Sphfalx04G005900.1_MIKCs	38.095	84	52	0	1	84	1	84	4.63e-11	53.1	51.19
Query: W.mirabilis.05799_Ma1
query acc.ver	subject acc.ver	% identity	alignment length	mismatches	gap opens	q. start	q. end	s. start	s. end	evalue	bit score	% positives
W.mirabilis.05799_Ma1	NC7G0235320.1_MIKCc	36.559	93	52	2	1	91	1	88	1.56e-13	57	53.76
W.mirabilis.05799_Ma1	jgi|Pincor1_1|180942|gw1.4.361.1_MEF2	57.143	49	21	0	1	49	1	49	3.09e-13	55.1	71.43
W.mirabilis.05799_Ma1	AALBA5B311407P1_MIKCc	50	54	27	0	1	54	1	54	3.73e-13	55.1	64.81
W.mirabilis.05799_Ma1	Dicom.Y292100.1_MIKCc	51.667	60	27	1	1	60	1	58	4.4e-13	55.1	60
W.mirabilis.05799_Ma1	AALBA5B009928P1_MIKCc	51.852	54	26	0	1	54	28	81	4.54e-13	56.2	64.81
W.mirabilis.05799_Ma1	jgi|Abscae1|144554|CE144553_890_MEF2	50.909	55	27	0	1	55	1	55	9.15e-13	54.7	65.45
W.mirabilis.05799_Ma1	ELR17758_SRF	44.068	59	33	0	2	60	57	115	9.95e-13	57.4	66.1
W.mirabilis.05799_Ma1	jgi|Abscae1|200425|CE200424_260_MEF2	50.909	55	27	0	1	55	1	55	1e-12	54.7	65.45
W.mirabilis.05799_Ma1	ELR16274_SRF	33.945	109	58	2	2	100	163	267	1.02e-12	57.8	51.38
W.mirabilis.05799_Ma1	Zosma05g01290.1_MbgMa2	44.615	65	36	0	1	65	48	112	1.14e-12	57.4	58.46
W.mirabilis.05799_Ma1	Dicom.11G058000.1_MIKCc	51.852	54	26	0	1	54	1	54	1.55e-12	53.9	62.96
W.mirabilis.05799_Ma1	jgi|Mordel1|879761|MIX20269_39786_98_MEF2	55.319	47	21	0	1	47	1	47	2.25e-12	57	72.34
W.mirabilis.05799_Ma1	jgi|CadmalM34_1|576|IFR04_007327.1_MEF2	57.447	47	20	0	1	47	1	47	2.29e-12	57	70.21
W.mirabilis.05799_Ma1	NC7G0277150.1_MbgMa2	44.615	65	36	0	1	65	44	108	2.34e-12	57	56.92
W.mirabilis.05799_Ma1	VIT_201s0010g03896.1_MIKCc	46.296	54	29	0	1	54	1	54	2.43e-12	53.1	64.81
W.mirabilis.05799_Ma1	KYQ92580_SRF	44.068	59	33	0	2	60	75	133	2.71e-12	56.6	66.1
W.mirabilis.05799_Ma1	jgi|Hypros1|592|FUN_000606-T1_MEF2	57.447	47	20	0	1	47	1	47	3.14e-12	56.6	70.21
W.mirabilis.05799_Ma1	Dioal.02G001800.1_MbgMa2	50	56	28	0	1	56	1	56	3.31e-12	55.8	62.5
W.mirabilis.05799_Ma1	NC7G0277220.1_MbgMa2	44.615	65	36	0	1	65	44	108	3.35e-12	56.6	56.92
W.mirabilis.05799_Ma1	NC7G0277220.1_MbgMa2	44.615	65	36	0	1	65	466	530	3.35e-12	56.6	56.92
W.mirabilis.05799_Ma1	Sphmag01G086200.1_MbgMa2	46.269	67	36	0	1	67	1	67	3.54e-12	55.8	58.21
W.mirabilis.05799_Ma1	jgi|Trigu1|140483|CE140482_11697_MEF2	57.447	47	20	0	1	47	1	47	3.67e-12	56.2	70.21
W.mirabilis.05799_Ma1	Bradi2g43290.1_MbgMa2	38.028	71	44	0	2	72	11	81	4.57e-12	55.1	56.34
W.mirabilis.05799_Ma1	NC7G0277180.1_MbgMa2	44.615	65	36	0	1	65	150	214	4.97e-12	55.8	56.92
W.mirabilis.05799_Ma1	MetglSf10g1053_MIKCc	51.852	54	26	0	1	54	1	54	5.18e-12	52.4	61.11
W.mirabilis.05799_Ma1	jgi|Umbpus1|104130|LPUS_10829T0_MEF2	57.447	47	20	0	1	47	1	47	5.8e-12	55.8	70.21
W.mirabilis.05799_Ma1	Zosma04g15930.1_MbgMa2	45.455	66	35	1	1	65	10	75	6.01e-12	55.1	59.09
W.mirabilis.05799_Ma1	Dicom.04G041800.1_MIKCc	42.466	73	42	0	1	73	1	73	6.03e-12	53.9	53.42
W.mirabilis.05799_Ma1	jgi|SacceM3836_1|112827|fgenesh1_kg.8_symble_278_symble_NP_009741.1_MEF2	55.319	47	21	0	1	47	1	47	6.03e-12	55.8	70.21
W.mirabilis.05799_Ma1	PRP75546_SRF	48.333	60	31	0	1	60	76	135	6.11e-12	55.5	61.67
W.mirabilis.05799_Ma1	evm.model.chr2.640_MIKCc	46.032	63	34	0	1	63	1	63	6.25e-12	55.1	60.32
W.mirabilis.05799_Ma1	VIT_201s0011g01560.1_MIKCc	45.07	71	34	1	1	71	1	66	6.48e-12	55.1	57.75
W.mirabilis.05799_Ma1	KNC81010_SRF	42.373	59	34	0	2	60	36	94	6.95e-12	54.7	64.41
W.mirabilis.05799_Ma1	jgi|SacceM3836_1|110068|fgenesh1_kg.3_symble_386_symble_NP_015236.1_MEF2	55.319	47	21	0	1	47	1	47	7.15e-12	55.5	68.09
W.mirabilis.05799_Ma1	KNC81011_SRF	42.373	59	34	0	2	60	36	94	7.64e-12	54.3	64.41
W.mirabilis.05799_Ma1	jgi|Neocon1|800214|fgenesh1_pm.106_symble_31_SRF	45.283	53	29	0	2	54	43	95	8.54e-12	55.1	69.81
W.mirabilis.05799_Ma1	AmTrH2.04G078400.1_MIKCc	51.852	54	26	0	1	54	1	54	8.67e-12	54.7	66.67
W.mirabilis.05799_Ma1	jgi|Frien1|9484|B0A54_08948_MEF2	57.447	47	20	0	1	47	1	47	9.38e-12	55.1	68.09
W.mirabilis.05799_Ma1	jgi|Synfus1|335738|gw1.3.74.1_SRF	39.706	68	41	0	2	69	4	71	9.94e-12	52	58.82
W.mirabilis.05799_Ma1	evm.model.chr1.1378_MIKCc	33.036	112	61	3	1	98	1	112	1.05e-11	53.9	45.54
W.mirabilis.05799_Ma1	NC7G0277260.1_MbgMa2	44.615	65	36	0	1	65	150	214	1.08e-11	55.1	56.92
W.mirabilis.05799_Ma1	jgi|Neocon1|917175|fgenesh2_kg.237___36___TRINITY_DN1771_c0_g1_i4_SRF	45.283	53	29	0	2	54	44	96	1.09e-11	55.1	69.81
W.mirabilis.05799_Ma1	NC14G0157210.1_MbgMa2	44.615	65	36	0	1	65	337	401	1.16e-11	55.1	56.92
W.mirabilis.05799_Ma1	NC14G0157210.1_MbgMa2	36.667	60	38	0	1	60	1	60	6.21e-08	44.3	50
W.mirabilis.05799_Ma1	jgi|Asppro1|213853|fgenesh1_kg.1_symble_1972_symble_TRINITY_DN241_c0_g1_i1_MEF2	55.319	47	21	0	1	47	1	47	1.22e-11	54.7	70.21
W.mirabilis.05799_Ma1	AmTrH2.09G031900.1_MIKCs	36.486	74	39	1	1	66	1	74	1.33e-11	54.7	58.11
W.mirabilis.05799_Ma1	jgi|Abscae1|447495|fgenesh1_pm.9_symble_220_SRF	49.02	51	26	0	2	52	27	77	1.35e-11	54.3	68.63
W.mirabilis.05799_Ma1	Sphfalx01G091500.1_MbgMa2	44.776	67	37	0	1	67	1	67	1.48e-11	54.3	58.21
W.mirabilis.05799_Ma1	AALBA5B639331P1_MIKCc	39.437	71	41	1	1	71	1	69	1.55e-11	51.6	57.75
W.mirabilis.05799_Ma1	jgi|Abscae1|414514|fgenesh1_kg.5_symble_2205_symble_TRINITY_DN307_c0_g1_i1_SRF	49.02	51	26	0	2	52	56	106	1.57e-11	53.9	68.63
W.mirabilis.05799_Ma1	121275_MIKCc	33.645	107	40	2	1	107	1	76	1.58e-11	54.3	44.86
W.mirabilis.05799_Ma1	Dicom.04G077600.1_MIKCc	50	60	30	0	1	60	1	60	1.59e-11	53.9	58.33
Query: W.mirabilis.24925_Ma1
query acc.ver	subject acc.ver	% identity	alignment length	mismatches	gap opens	q. start	q. end	s. start	s. end	evalue	bit score	% positives
W.mirabilis.24925_Ma1	jgi|Phlfa1|691840|e_gw1.48.24.1_MEF2	59.574	47	19	0	1	47	1	47	3.23e-13	58.9	70.21
W.mirabilis.24925_Ma1	jgi|Abscae1|318442|e_gw1.3.2456.1_MEF2	54.902	51	23	0	1	51	1	51	6.81e-13	58.5	70.59
W.mirabilis.24925_Ma1	jgi|Abscae1|400569|fgenesh1_kg.2_symble_1377_symble_TRINITY_DN6085_c0_g1_i3_MEF2	44.595	74	31	2	1	64	1	74	1.41e-12	62.4	62.16
W.mirabilis.24925_Ma1	jgi|Pincor1_1|180942|gw1.4.361.1_MEF2	45.763	59	30	1	1	59	1	57	2.05e-12	56.6	67.8
W.mirabilis.24925_Ma1	jgi|Batsa1|5150|transcript:OON08504_SRF	52.542	59	24	1	2	60	157	211	2.62e-12	62.4	72.88
W.mirabilis.24925_Ma1	jgi|Abscae1|480685|estExt_fgenesh1_pg.C_6_t20095_MEF2	52.308	65	29	1	1	65	1	63	3e-12	61.2	66.15
W.mirabilis.24925_Ma1	evm.model.chr1.1378_MIKCc	44.444	72	36	2	1	72	1	68	3.03e-12	60.1	68.06
W.mirabilis.24925_Ma1	jgi|Abscae1|414528|fgenesh1_kg.5_symble_2219_symble_TRINITY_DN3615_c0_g1_i1_MEF2	50.769	65	30	1	1	65	1	63	3.89e-12	61.6	66.15
W.mirabilis.24925_Ma1	evm.model.chr1.1375_MIKCc	41.333	75	40	2	1	75	1	71	4.44e-12	60.1	68
W.mirabilis.24925_Ma1	jgi|Synfus1|341208|gw1.45.35.1_MEF2	55.319	47	21	0	1	47	1	47	4.7e-12	56.2	74.47
W.mirabilis.24925_Ma1	NC7G0291940.1_MIKCc	59.574	47	19	0	1	47	1	47	4.74e-12	55.8	72.34
W.mirabilis.24925_Ma1	jgi|Abobi1|498933|fgenesh1_kg.9_symble_622_symble_TRINITY_DN6474_c0_g1_i3_MEF2	45.763	59	32	0	1	59	1	59	5.46e-12	61.2	64.41
W.mirabilis.24925_Ma1	jgi|Synfus1|335738|gw1.3.74.1_SRF	58.696	46	19	0	2	47	4	49	5.92e-12	56.2	80.43
W.mirabilis.24925_Ma1	jgi|Abscae1|395341|fgenesh1_kg.1_symble_836_symble_TRINITY_DN7179_c0_g1_i1_MEF2	50.769	65	30	1	1	65	1	63	6.92e-12	60.1	66.15
W.mirabilis.24925_Ma1	W.mirabilis.26785_MIKCc	38.554	83	47	1	1	83	1	79	7.47e-12	58.9	56.63
W.mirabilis.24925_Ma1	NC9G0111830.1_MIKCc	59.574	47	19	0	1	47	1	47	7.61e-12	55.1	70.21
W.mirabilis.24925_Ma1	jgi|Geopyr1|22502|FUN_022691-T1_MEF2	50.82	61	28	1	1	61	1	59	7.92e-12	60.1	68.85
W.mirabilis.24925_Ma1	KYQ99803_SRF	50.847	59	25	1	2	60	59	113	8.2e-12	60.5	69.49
W.mirabilis.24925_Ma1	jgi|Entmai1|525307|e_gw1.21.210.1_SRF	46.667	60	30	1	2	61	56	113	8.93e-12	60.1	73.33
W.mirabilis.24925_Ma1	jgi|Neocon1|800214|fgenesh1_pm.106_symble_31_SRF	50.847	59	25	1	2	60	43	97	9.51e-12	60.5	71.19
W.mirabilis.24925_Ma1	jgi|Walse1|9958|gw1.34.29.1_SRF	41.026	78	38	2	2	73	64	139	9.82e-12	59.7	64.1
W.mirabilis.24925_Ma1	jgi|Abscae1|493366|MIX1856_16_93_SRF	45	60	31	1	2	61	57	114	9.96e-12	57.4	73.33
W.mirabilis.24925_Ma1	jgi|Abscae1|414514|fgenesh1_kg.5_symble_2205_symble_TRINITY_DN307_c0_g1_i1_SRF	58.696	46	19	0	2	47	56	101	1.03e-11	58.9	80.43
W.mirabilis.24925_Ma1	KNC81011_SRF	50.847	59	25	1	2	60	36	90	1.1e-11	58.2	69.49
W.mirabilis.24925_Ma1	VIT_207s0129g00650.1_MIKCs	54.348	46	21	0	1	46	1	46	1.11e-11	54.7	78.26
W.mirabilis.24925_Ma1	jgi|Neocon1|917175|fgenesh2_kg.237___36___TRINITY_DN1771_c0_g1_i4_SRF	50.847	59	25	1	2	60	44	98	1.19e-11	60.1	71.19
W.mirabilis.24925_Ma1	KNC81010_SRF	50.847	59	25	1	2	60	36	90	1.23e-11	58.2	69.49
W.mirabilis.24925_Ma1	jgi|Trigu1|996744|gw1.59.40.1_SRF	60	45	18	0	3	47	1	45	1.28e-11	55.1	77.78
W.mirabilis.24925_Ma1	jgi|CadmalM34_1|6815|IFR04_002760.1_SRF	47.458	59	29	1	3	61	56	112	1.37e-11	58.5	71.19
W.mirabilis.24925_Ma1	jgi|Abobi1|396288|e_gw1.7.291.1_SRF	46.667	60	30	1	2	61	61	118	1.47e-11	56.6	73.33
W.mirabilis.24925_Ma1	AALBA5B843458P1_MIKCc	57.447	47	20	0	1	47	1	47	1.47e-11	54.7	70.21
W.mirabilis.24925_Ma1	Dicom.13G042200.1_MIKCc	38.235	102	55	2	1	102	1	94	1.53e-11	58.5	53.92
W.mirabilis.24925_Ma1	jgi|Hypros1|5751|FUN_005866-T1_SRF	47.458	59	29	1	3	61	57	113	1.6e-11	58.2	72.88
W.mirabilis.24925_Ma1	jgi|Mordel1|879761|MIX20269_39786_98_MEF2	55.319	47	21	0	1	47	1	47	1.76e-11	59.7	70.21
W.mirabilis.24925_Ma1	jgi|Abscae1|418314|fgenesh1_kg.6_symble_1764_symble_TRINITY_DN7398_c1_g2_i1_SRF	31.138	167	89	5	2	159	28	177	2.02e-11	58.2	46.11
W.mirabilis.24925_Ma1	jgi|Cryam1|4615|ODN83440_MEF2	59.574	47	19	0	1	47	1	47	2.23e-11	59.3	72.34
W.mirabilis.24925_Ma1	jgi|Geopyr1|17309|FUN_017488-T1_SRF	46.667	60	30	1	2	61	54	111	2.27e-11	58.5	73.33
W.mirabilis.24925_Ma1	jgi|Abscae1|405623|fgenesh1_kg.3_symble_1795_symble_TRINITY_DN15388_c0_g1_i1_SRF	46.667	60	30	1	2	61	30	87	2.3e-11	58.2	71.67
W.mirabilis.24925_Ma1	jgi|Walse1|59614|estExt_fgenesh1_kg.C_30218_MEF2	57.447	47	20	0	1	47	1	47	2.47e-11	58.9	70.21
W.mirabilis.24925_Ma1	jgi|Drest1|462|transcript:EWC48514_SRF	47.458	59	29	1	3	61	63	119	2.55e-11	57.8	71.19
W.mirabilis.24925_Ma1	NC7G0235320.1_MIKCc	37.333	75	45	1	1	75	1	73	2.65e-11	55.1	61.33
W.mirabilis.24925_Ma1	EGG21593_SRF	50.847	59	25	1	2	60	56	110	2.76e-11	58.5	71.19
W.mirabilis.24925_Ma1	jgi|Uniuni1|530730|CE530729_5416_MEF2	48.276	58	30	0	1	58	1	58	2.82e-11	58.9	63.79
W.mirabilis.24925_Ma1	jgi|Hyacur1|660528|fgenesh1_kg.8_symble_395_symble_TRINITY_DN3463_c0_g2_i4_SRF	50.847	59	25	1	2	60	51	105	2.82e-11	58.5	71.19
W.mirabilis.24925_Ma1	jgi|Pneca1|467|transcript:KTW27432_SRF	47.458	59	29	1	3	61	38	94	3.32e-11	57.4	71.19
W.mirabilis.24925_Ma1	jgi|Asppro1|243728|gm4.5925_g_SRF	47.458	59	29	1	3	61	54	110	3.49e-11	57.4	71.19
W.mirabilis.24925_Ma1	jgi|Abscae1|316117|e_gw1.2.960.1_SRF	45	60	31	1	2	61	26	83	3.54e-11	55.5	73.33
W.mirabilis.24925_Ma1	jgi|Mordel1|425588|CE425587_20711_SRF	47.458	59	29	1	3	61	68	124	3.67e-11	57.4	71.19
W.mirabilis.24925_Ma1	jgi|Drest1|3690|transcript:EWC45219_MEF2	59.574	47	19	0	1	47	1	47	3.82e-11	58.9	70.21
W.mirabilis.24925_Ma1	jgi|Frien1|9189|B0A54_10800_SRF	47.458	59	29	1	3	61	52	108	4.2e-11	57	71.19
Query: W.mirabilis.22924_Ma1
query acc.ver	subject acc.ver	% identity	alignment length	mismatches	gap opens	q. start	q. end	s. start	s. end	evalue	bit score	% positives
W.mirabilis.22924_Ma1	jgi|Synfus1|335738|gw1.3.74.1_SRF	48.98	49	25	0	2	50	4	52	1.11e-10	53.1	73.47
W.mirabilis.22924_Ma1	jgi|Trigu1|996744|gw1.59.40.1_SRF	47.917	48	25	0	3	50	1	48	1.43e-10	52.8	75
W.mirabilis.22924_Ma1	jgi|Pneca1|467|transcript:KTW27432_SRF	50	48	24	0	3	50	38	85	5.31e-10	54.3	75
W.mirabilis.22924_Ma1	jgi|SacceM3836_1|109266|fgenesh1_kg.2_symble_251_symble_NP_013757.1_SRF	50	48	24	0	3	50	18	65	5.72e-10	55.5	70.83
W.mirabilis.22924_Ma1	jgi|Pincor1_1|208745|e_gw1.18.375.1_SRF	48.98	49	25	0	2	50	61	109	7.81e-10	53.1	73.47
W.mirabilis.22924_Ma1	EGD80451_SRF	55.319	47	21	0	3	49	453	499	8.81e-10	55.8	70.21
W.mirabilis.22924_Ma1	jgi|Neocon1|800214|fgenesh1_pm.106_symble_31_SRF	46.939	49	26	0	2	50	43	91	1.16e-09	55.1	73.47
W.mirabilis.22924_Ma1	jgi|Abscae1|414514|fgenesh1_kg.5_symble_2205_symble_TRINITY_DN307_c0_g1_i1_SRF	46.939	49	26	0	2	50	56	104	1.29e-09	53.5	73.47
W.mirabilis.22924_Ma1	jgi|Asppro1|243728|gm4.5925_g_SRF	47.917	48	25	0	3	50	54	101	1.31e-09	53.5	75
W.mirabilis.22924_Ma1	jgi|CadmalM34_1|6815|IFR04_002760.1_SRF	47.917	48	25	0	3	50	56	103	1.45e-09	53.1	72.92
W.mirabilis.22924_Ma1	jgi|Mordel1|425588|CE425587_20711_SRF	47.917	48	25	0	3	50	68	115	1.54e-09	53.5	75
W.mirabilis.22924_Ma1	jgi|Neocon1|917175|fgenesh2_kg.237___36___TRINITY_DN1771_c0_g1_i4_SRF	46.939	49	26	0	2	50	44	92	1.67e-09	54.7	73.47
W.mirabilis.22924_Ma1	jgi|Hypros1|5751|FUN_005866-T1_SRF	47.917	48	25	0	3	50	57	104	1.86e-09	53.1	72.92
W.mirabilis.22924_Ma1	jgi|Drest1|462|transcript:EWC48514_SRF	47.917	48	25	0	3	50	63	110	1.87e-09	53.1	75
W.mirabilis.22924_Ma1	jgi|Abscae1|405623|fgenesh1_kg.3_symble_1795_symble_TRINITY_DN15388_c0_g1_i1_SRF	48.98	49	25	0	2	50	30	78	1.98e-09	53.1	71.43
W.mirabilis.22924_Ma1	Gb_12581_MIKCc	31.481	108	61	2	1	98	1	105	2.03e-09	50.8	50.93
W.mirabilis.22924_Ma1	jgi|Batsa1|5150|transcript:OON08504_SRF	46.939	49	26	0	2	50	157	205	2.12e-09	54.7	71.43
W.mirabilis.22924_Ma1	jgi|Frien1|3893|B0A54_17353_SRF	47.917	48	25	0	3	50	52	99	2.22e-09	52.8	75
W.mirabilis.22924_Ma1	jgi|MocaN2610_1|2243|BGZ47_002251-T1_SRF	48.98	49	25	0	2	50	65	113	2.29e-09	53.9	73.47
W.mirabilis.22924_Ma1	jgi|Frien1|9189|B0A54_10800_SRF	47.917	48	25	0	3	50	52	99	2.36e-09	52.4	75
W.mirabilis.22924_Ma1	jgi|Umbpus1|104535|LPUS_11329T0_SRF	45.833	48	26	0	3	50	56	103	3.49e-09	52	75
W.mirabilis.22924_Ma1	EGG21593_SRF	44.898	49	27	0	2	50	56	104	3.49e-09	53.1	73.47
W.mirabilis.22924_Ma1	jgi|Abscae1|447495|fgenesh1_pm.9_symble_220_SRF	48.98	49	25	0	2	50	27	75	3.7e-09	52.4	71.43
W.mirabilis.22924_Ma1	jgi|Entmai1|525307|e_gw1.21.210.1_SRF	46.939	49	26	0	2	50	56	104	3.76e-09	53.1	73.47
W.mirabilis.22924_Ma1	KYQ92580_SRF	46.939	49	26	0	2	50	75	123	4.27e-09	53.1	71.43
W.mirabilis.22924_Ma1	jgi|Abscae1|418314|fgenesh1_kg.6_symble_1764_symble_TRINITY_DN7398_c1_g2_i1_SRF	48.98	49	25	0	2	50	28	76	4.62e-09	52	71.43
W.mirabilis.22924_Ma1	evm.model.chr1.1372_MIKCc	46.939	49	26	0	1	49	1	49	4.69e-09	47.8	65.31
W.mirabilis.22924_Ma1	Ceric.11G071800.1_MbgMa2	46.939	49	26	0	1	49	1	49	4.69e-09	53.5	71.43
W.mirabilis.22924_Ma1	jgi|Abscae1|427508|fgenesh1_kg.9_symble_660_symble_TRINITY_DN7398_c1_g1_i2_SRF	48.98	49	25	0	2	50	32	80	4.78e-09	52	71.43
W.mirabilis.22924_Ma1	jgi|Geopyr1|17309|FUN_017488-T1_SRF	46.939	49	26	0	2	50	54	102	5.03e-09	52.4	73.47
W.mirabilis.22924_Ma1	NC7G0277180.1_MbgMa2	48.98	49	25	0	1	49	150	198	5.35e-09	53.1	71.43
W.mirabilis.22924_Ma1	NC7G0277150.1_MbgMa2	48.98	49	25	0	1	49	44	92	5.38e-09	53.1	71.43
W.mirabilis.22924_Ma1	EGC34727_SRF	44.898	49	27	0	2	50	64	112	5.59e-09	52.8	73.47
W.mirabilis.22924_Ma1	XP_640674.1_SRF	44.898	49	27	0	2	50	68	116	5.94e-09	52.8	73.47
W.mirabilis.22924_Ma1	NC7G0277220.1_MbgMa2	48.98	49	25	0	1	49	44	92	6.23e-09	53.1	71.43
W.mirabilis.22924_Ma1	NC7G0277220.1_MbgMa2	48.98	49	25	0	1	49	466	514	6.23e-09	53.1	71.43
W.mirabilis.22924_Ma1	KNC81011_SRF	44.898	49	27	0	2	50	36	84	6.53e-09	50.8	71.43
W.mirabilis.22924_Ma1	KNC81010_SRF	44.898	49	27	0	2	50	36	84	6.69e-09	50.8	71.43
W.mirabilis.22924_Ma1	jgi|Abobi1|396288|e_gw1.7.291.1_SRF	44.898	49	27	0	2	50	61	109	6.84e-09	49.7	73.47
W.mirabilis.22924_Ma1	Mvestita_S2g11421-RA_MbgMa2	46.939	49	26	0	1	49	1	49	7.09e-09	52.8	71.43
W.mirabilis.22924_Ma1	Sacu_v1.1_s0008.g004031_MbgMa2	46.939	49	26	0	1	49	1	49	7.47e-09	52.8	71.43
W.mirabilis.22924_Ma1	EGG21725_SRF	46.939	49	26	0	2	50	58	106	7.98e-09	52.4	69.39
W.mirabilis.22924_Ma1	Sphfalx02G027400.1_MbgMa2	46.809	47	25	0	1	47	1	47	8.06e-09	52.4	70.21
W.mirabilis.22924_Ma1	Ceric.23G035100.1_MbgMa2	46.939	49	26	0	1	49	1	49	8.32e-09	52.8	71.43
W.mirabilis.22924_Ma1	jgi|Pneca1|3018|transcript:KTW28363_SRF	50	54	26	1	2	55	28	80	8.35e-09	51.6	68.52
W.mirabilis.22924_Ma1	Azfi_s0684.g082058_MbgMa2	46.939	49	26	0	1	49	57	105	9.06e-09	52.8	71.43
W.mirabilis.22924_Ma1	jgi|Abscae1|493366|MIX1856_16_93_SRF	44.898	49	27	0	2	50	57	105	9.2e-09	49.7	69.39
W.mirabilis.22924_Ma1	Aspi01Gene13944_MbgMa2	46.939	49	26	0	1	49	1	49	9.49e-09	52.4	71.43
W.mirabilis.22924_Ma1	Ceric.04G082300.1_MbgMa2	46.939	49	26	0	1	49	1	49	1.01e-08	52.4	71.43
W.mirabilis.22924_Ma1	jgi|Cryam1|2883|ODN74222_SRF	47.917	48	25	0	3	50	197	244	1.01e-08	52.4	72.92
W.mirabilis.22924_Ma1	jgi|Cryam1|2882|ODN74223_SRF	47.917	48	25	0	3	50	197	244	1.01e-08	52.4	72.92
Query: W.mirabilis.24350_Ma1
query acc.ver	subject acc.ver	% identity	alignment length	mismatches	gap opens	q. start	q. end	s. start	s. end	evalue	bit score	% positives
W.mirabilis.24350_Ma1	jgi|Trigu1|996744|gw1.59.40.1_SRF	47.917	48	25	0	3	50	1	48	2.36e-10	52	75
W.mirabilis.24350_Ma1	jgi|Synfus1|335738|gw1.3.74.1_SRF	48.98	49	25	0	2	50	4	52	2.38e-10	52	73.47
W.mirabilis.24350_Ma1	jgi|SacceM3836_1|109266|fgenesh1_kg.2_symble_251_symble_NP_013757.1_SRF	50	48	24	0	3	50	18	65	6.05e-10	55.1	70.83
W.mirabilis.24350_Ma1	jgi|Pneca1|467|transcript:KTW27432_SRF	50	48	24	0	3	50	38	85	6.23e-10	53.9	75
W.mirabilis.24350_Ma1	jgi|Pincor1_1|208745|e_gw1.18.375.1_SRF	48.98	49	25	0	2	50	61	109	7.44e-10	53.1	73.47
W.mirabilis.24350_Ma1	EGD80451_SRF	55.319	47	21	0	3	49	453	499	9.44e-10	55.5	70.21
W.mirabilis.24350_Ma1	jgi|Neocon1|800214|fgenesh1_pm.106_symble_31_SRF	46.939	49	26	0	2	50	43	91	1.17e-09	54.7	73.47
W.mirabilis.24350_Ma1	jgi|Abscae1|414514|fgenesh1_kg.5_symble_2205_symble_TRINITY_DN307_c0_g1_i1_SRF	46.939	49	26	0	2	50	56	104	1.49e-09	53.1	73.47
W.mirabilis.24350_Ma1	jgi|Asppro1|243728|gm4.5925_g_SRF	47.917	48	25	0	3	50	54	101	1.5e-09	53.1	75
W.mirabilis.24350_Ma1	jgi|Neocon1|917175|fgenesh2_kg.237___36___TRINITY_DN1771_c0_g1_i4_SRF	46.939	49	26	0	2	50	44	92	1.53e-09	54.3	73.47
W.mirabilis.24350_Ma1	Gb_12581_MIKCc	31.481	108	61	2	1	98	1	105	1.92e-09	50.8	50
W.mirabilis.24350_Ma1	jgi|Mordel1|425588|CE425587_20711_SRF	47.917	48	25	0	3	50	68	115	1.99e-09	52.8	75
W.mirabilis.24350_Ma1	jgi|Batsa1|5150|transcript:OON08504_SRF	46.939	49	26	0	2	50	157	205	2.09e-09	54.3	71.43
W.mirabilis.24350_Ma1	jgi|CadmalM34_1|6815|IFR04_002760.1_SRF	47.917	48	25	0	3	50	56	103	2.11e-09	52.8	72.92
W.mirabilis.24350_Ma1	jgi|Abscae1|405623|fgenesh1_kg.3_symble_1795_symble_TRINITY_DN15388_c0_g1_i1_SRF	48.98	49	25	0	2	50	30	78	2.27e-09	52.8	71.43
W.mirabilis.24350_Ma1	jgi|Hypros1|5751|FUN_005866-T1_SRF	47.917	48	25	0	3	50	57	104	2.37e-09	52.4	72.92
W.mirabilis.24350_Ma1	jgi|Drest1|462|transcript:EWC48514_SRF	47.917	48	25	0	3	50	63	110	2.43e-09	52.4	75
W.mirabilis.24350_Ma1	jgi|Frien1|3893|B0A54_17353_SRF	47.917	48	25	0	3	50	52	99	2.46e-09	52.4	75
W.mirabilis.24350_Ma1	jgi|Frien1|9189|B0A54_10800_SRF	47.917	48	25	0	3	50	52	99	2.53e-09	52	75
W.mirabilis.24350_Ma1	jgi|Abscae1|316117|e_gw1.2.960.1_SRF	44.898	49	27	0	2	50	26	74	2.95e-09	50.4	73.47
W.mirabilis.24350_Ma1	jgi|MocaN2610_1|2243|BGZ47_002251-T1_SRF	48.98	49	25	0	2	50	65	113	3e-09	53.1	73.47
W.mirabilis.24350_Ma1	EGG21593_SRF	44.898	49	27	0	2	50	56	104	3.58e-09	52.8	73.47
W.mirabilis.24350_Ma1	KYQ92580_SRF	46.939	49	26	0	2	50	75	123	3.99e-09	52.8	71.43
W.mirabilis.24350_Ma1	jgi|Abscae1|447495|fgenesh1_pm.9_symble_220_SRF	48.98	49	25	0	2	50	27	75	4.32e-09	52	71.43
W.mirabilis.24350_Ma1	jgi|Abscae1|427508|fgenesh1_kg.9_symble_660_symble_TRINITY_DN7398_c1_g1_i2_SRF	48.98	49	25	0	2	50	32	80	4.52e-09	52	71.43
W.mirabilis.24350_Ma1	jgi|Abscae1|418314|fgenesh1_kg.6_symble_1764_symble_TRINITY_DN7398_c1_g2_i1_SRF	48.98	49	25	0	2	50	28	76	4.6e-09	51.6	71.43
W.mirabilis.24350_Ma1	jgi|Umbpus1|104535|LPUS_11329T0_SRF	45.833	48	26	0	3	50	56	103	4.83e-09	51.6	75
W.mirabilis.24350_Ma1	Ceric.11G071800.1_MbgMa2	46.939	49	26	0	1	49	1	49	4.85e-09	53.1	71.43
W.mirabilis.24350_Ma1	NC7G0277150.1_MbgMa2	48.98	49	25	0	1	49	44	92	4.89e-09	53.1	71.43
W.mirabilis.24350_Ma1	NC7G0277180.1_MbgMa2	48.98	49	25	0	1	49	150	198	5.25e-09	52.8	71.43
W.mirabilis.24350_Ma1	jgi|Entmai1|525307|e_gw1.21.210.1_SRF	46.939	49	26	0	2	50	56	104	5.48e-09	52.4	73.47
W.mirabilis.24350_Ma1	jgi|Abobi1|396288|e_gw1.7.291.1_SRF	44.898	49	27	0	2	50	61	109	5.5e-09	49.7	73.47
W.mirabilis.24350_Ma1	EGC34727_SRF	44.898	49	27	0	2	50	64	112	5.63e-09	52.4	73.47
W.mirabilis.24350_Ma1	evm.model.chr1.1372_MIKCc	46.939	49	26	0	1	49	1	49	5.64e-09	47.4	65.31
W.mirabilis.24350_Ma1	jgi|Geopyr1|17309|FUN_017488-T1_SRF	46.939	49	26	0	2	50	54	102	6.13e-09	51.6	73.47
W.mirabilis.24350_Ma1	NC7G0277220.1_MbgMa2	48.98	49	25	0	1	49	44	92	6.35e-09	52.8	71.43
W.mirabilis.24350_Ma1	NC7G0277220.1_MbgMa2	48.98	49	25	0	1	49	466	514	6.35e-09	52.8	71.43
W.mirabilis.24350_Ma1	XP_640674.1_SRF	44.898	49	27	0	2	50	68	116	6.57e-09	52.4	73.47
W.mirabilis.24350_Ma1	EGG21725_SRF	46.939	49	26	0	2	50	58	106	6.86e-09	52.4	69.39
W.mirabilis.24350_Ma1	Mvestita_S2g11421-RA_MbgMa2	46.939	49	26	0	1	49	1	49	7.16e-09	52.4	71.43
W.mirabilis.24350_Ma1	Sphfalx02G027400.1_MbgMa2	46.939	49	26	0	1	49	1	49	7.18e-09	52.4	69.39
W.mirabilis.24350_Ma1	KNC81011_SRF	44.898	49	27	0	2	50	36	84	7.38e-09	50.4	71.43
W.mirabilis.24350_Ma1	evm.model.chr2.639_MIKCc	34.091	88	58	0	1	88	36	123	7.68e-09	51.2	52.27
W.mirabilis.24350_Ma1	KNC81010_SRF	44.898	49	27	0	2	50	36	84	7.71e-09	50.4	71.43
W.mirabilis.24350_Ma1	Ceric.23G035100.1_MbgMa2	46.939	49	26	0	1	49	1	49	8.26e-09	52.4	71.43
W.mirabilis.24350_Ma1	Sacu_v1.1_s0008.g004031_MbgMa2	46.939	49	26	0	1	49	1	49	8.76e-09	52.4	71.43
W.mirabilis.24350_Ma1	TnS000622401t03_MIKCc	52	50	24	0	1	50	1	50	8.86e-09	50.8	64
W.mirabilis.24350_Ma1	NP_065239.1_SRF	46.939	49	26	0	2	50	138	186	9.24e-09	52	69.39
W.mirabilis.24350_Ma1	jgi|Pneca1|3018|transcript:KTW28363_SRF	50	54	26	1	2	55	28	80	9.3e-09	51.2	68.52
W.mirabilis.24350_Ma1	Azfi_s0684.g082058_MbgMa2	46.939	49	26	0	1	49	57	105	9.3e-09	52.4	71.43
W.mirabilis.24350_Ma1	Aspi01Gene13944_MbgMa2	46.939	49	26	0	1	49	1	49	9.37e-09	52	71.43
Query: Adc01692_Ma1
query acc.ver	subject acc.ver	% identity	alignment length	mismatches	gap opens	q. start	q. end	s. start	s. end	evalue	bit score	% positives
Adc01692_Ma1	Azfi_s0355.g066737_MIKCc	39.189	74	44	1	1	74	1	73	7.2e-12	59.7	55.41
Adc01692_Ma1	jgi|Walse1|59614|estExt_fgenesh1_kg.C_30218_MEF2	46.552	58	30	1	1	58	1	57	1.47e-10	56.6	60.34
Adc01692_Ma1	Ceric.12G051800.1_MIKCc	48.276	58	29	1	1	58	1	57	3.94e-10	54.3	63.79
Adc01692_Ma1	EGG21725_SRF	36.709	79	46	2	2	80	58	132	5.13e-10	55.1	51.9
Adc01692_Ma1	Ceric.12G051600.1_MIKCc	41.935	62	35	1	1	62	13	73	9.72e-10	49.7	59.68
Adc01692_Ma1	TnS000980857t04_MIKCc	50	46	23	0	13	58	12	57	1.03e-09	49.3	60.87
Adc01692_Ma1	EDQ88084_MEF2	48.214	56	27	1	1	56	1	54	1.18e-09	52.8	58.93
Adc01692_Ma1	AmTrH2.04G078400.1_MIKCc	43.86	57	31	1	1	57	1	56	1.2e-09	52.8	63.16
Adc01692_Ma1	Ceric.1Z082000.1_MIKCc	37.333	75	39	2	1	68	1	74	1.34e-09	49.3	54.67
Adc01692_Ma1	KYQ99803_SRF	35.897	78	46	2	2	79	59	132	1.43e-09	53.5	53.85
Adc01692_Ma1	KYQ92580_SRF	36.709	79	46	2	2	80	75	149	1.89e-09	53.1	51.9
Adc01692_Ma1	Dicom.Y292100.1_MIKCc	47.368	57	27	2	1	56	1	55	3.01e-09	48.1	61.4
Adc01692_Ma1	KNC81010_SRF	35.897	78	46	2	2	79	36	109	3.3e-09	51.2	52.56
Adc01692_Ma1	KNC81011_SRF	35.897	78	46	2	2	79	36	109	3.34e-09	51.2	52.56
Adc01692_Ma1	Dicom.11G058000.1_MIKCc	47.368	57	27	2	1	56	1	55	3.35e-09	48.5	61.4
Adc01692_Ma1	Ceric.30G027800.1_MIKCc	47.826	46	24	0	13	58	12	57	3.54e-09	51.2	65.22
Adc01692_Ma1	jgi|Abscae1|200425|CE200424_260_MEF2	41.818	55	31	1	1	55	1	54	4.53e-09	48.1	63.64
Adc01692_Ma1	Dioal.13G001600.1_MbgMa2	45.614	57	29	1	13	69	30	84	4.7e-09	50.4	56.14
Adc01692_Ma1	jgi|Abscae1|144554|CE144553_890_MEF2	41.818	55	31	1	1	55	1	54	4.74e-09	48.1	63.64
Adc01692_Ma1	jgi|Neocon1|800214|fgenesh1_pm.106_symble_31_SRF	34.177	79	48	2	2	80	43	117	5.97e-09	51.6	53.16
Adc01692_Ma1	Dicom.13G042200.1_MIKCc	42.105	57	32	1	1	57	1	56	6.56e-09	50.8	61.4
Adc01692_Ma1	jgi|Neocon1|917175|fgenesh2_kg.237___36___TRINITY_DN1771_c0_g1_i4_SRF	34.177	79	48	2	2	80	44	118	7.24e-09	51.6	53.16
Adc01692_Ma1	jgi|Asppro1|213853|fgenesh1_kg.1_symble_1972_symble_TRINITY_DN241_c0_g1_i1_MEF2	43.103	58	32	1	1	58	1	57	7.73e-09	51.6	60.34
Adc01692_Ma1	Prupe.4G077800.1_MbgMa2	46.429	56	29	1	1	56	1	55	7.87e-09	49.7	67.86
Adc01692_Ma1	jgi|Mordel1|879761|MIX20269_39786_98_MEF2	39.655	58	34	1	1	58	1	57	8.5e-09	51.6	62.07
Adc01692_Ma1	LOC_Os06g23950.1_MIKCc	46.667	60	29	1	13	69	12	71	8.7e-09	47	56.67
Adc01692_Ma1	W.mirabilis.15810_MIKCc	40.278	72	36	3	1	70	41	107	8.7e-09	50.8	56.94
Adc01692_Ma1	jgi|Abscae1|414528|fgenesh1_kg.5_symble_2219_symble_TRINITY_DN3615_c0_g1_i1_MEF2	38.596	57	34	1	1	57	1	56	1.04e-08	51.2	61.4
Adc01692_Ma1	Sacu_v1.1_s0006.g003429_MIKCc	37.179	78	48	1	1	78	1	77	1.1e-08	47	53.85
Adc01692_Ma1	jgi|Neocon1|834015|estExt_fgenesh1_pg.C_2240005_MEF2	38.596	57	34	1	1	57	1	56	1.13e-08	50.1	63.16
Adc01692_Ma1	Dicom.02G122000.1_MIKCc	41.071	56	32	1	1	56	1	55	1.19e-08	50.1	64.29
Adc01692_Ma1	jgi|Pincor1_1|208745|e_gw1.18.375.1_SRF	34.343	99	58	3	2	97	61	155	1.25e-08	48.9	48.48
Adc01692_Ma1	Potri.004G131100.1_MbgMa2	47.917	48	24	1	1	48	1	47	1.26e-08	48.9	72.92
Adc01692_Ma1	LOC_Os06g01890.1_MIKCc	34.694	98	56	3	13	110	21	110	1.28e-08	49.7	51.02
Adc01692_Ma1	VIT_216s0022g02400.4_MIKCc	43.478	46	26	0	13	58	12	57	1.29e-08	46.2	63.04
Adc01692_Ma1	Ceric.36G037300.1_MIKCc	40.741	54	32	0	13	66	77	130	1.3e-08	48.1	59.26
Adc01692_Ma1	jgi|Abscae1|414514|fgenesh1_kg.5_symble_2205_symble_TRINITY_DN307_c0_g1_i1_SRF	35.897	78	46	2	2	79	56	129	1.34e-08	49.7	52.56
Adc01692_Ma1	jgi|CadmalM34_1|576|IFR04_007327.1_MEF2	42.857	56	31	1	1	56	1	55	1.41e-08	50.8	62.5
Adc01692_Ma1	jgi|Neocon1|610857|estExt_Genewise1.C_2670025_MEF2	39.286	56	33	1	1	56	1	55	1.53e-08	50.4	64.29
Adc01692_Ma1	Ceric.16G027500.1_MIKCc	43.103	58	32	1	1	58	1	57	1.54e-08	49.7	60.34
Adc01692_Ma1	jgi|Neocon1|596842|estExt_Genewise1.C_1010063_MEF2	38.596	57	34	1	1	57	1	56	1.58e-08	50.4	63.16
Adc01692_Ma1	Gb_40092_MbgMa2	54.545	44	19	1	1	44	1	43	1.66e-08	50.1	70.45
Adc01692_Ma1	jgi|Umbpus1|104130|LPUS_10829T0_MEF2	41.379	58	33	1	1	58	1	57	1.68e-08	50.8	60.34
Adc01692_Ma1	NC7G0291940.1_MIKCc	47.368	57	27	2	1	56	1	55	1.7e-08	45.8	59.65
Adc01692_Ma1	AALBA5B009928P1_MIKCc	39.655	58	34	1	1	58	28	84	1.71e-08	47.4	60.34
Adc01692_Ma1	VIT_200s0313g00070.1_MIKCc	33.75	80	41	2	1	69	1	79	1.77e-08	49.3	55
Adc01692_Ma1	jgi|Frien1|9484|B0A54_08948_MEF2	44.643	56	30	1	1	56	1	55	1.77e-08	50.4	62.5
Adc01692_Ma1	jgi|Neocon1|557977|e_gw1.128.184.1_MEF2	36.842	57	35	1	1	57	1	56	1.9e-08	49.3	63.16
Adc01692_Ma1	jgi|Phlfa1|691840|e_gw1.48.24.1_MEF2	47.368	57	27	2	1	56	1	55	2.03e-08	45.4	57.89
Adc01692_Ma1	jgi|Hypros1|592|FUN_000606-T1_MEF2	42.857	56	31	1	1	56	1	55	2.06e-08	50.4	62.5
Query: Adc07070_Ma1
query acc.ver	subject acc.ver	% identity	alignment length	mismatches	gap opens	q. start	q. end	s. start	s. end	evalue	bit score	% positives
Adc07070_Ma1	Azfi_s0355.g066737_MIKCc	54.054	74	34	0	1	74	1	74	7.3e-22	89.7	70.27
Adc07070_Ma1	NP_001103996.1_SRF	32	100	67	1	2	100	121	220	5.36e-11	59.7	49
Adc07070_Ma1	NP_065239.1_SRF	32	100	67	1	2	100	138	237	5.76e-11	59.3	49
Adc07070_Ma1	NP_003122.1_SRF	32	100	67	1	2	100	142	241	6e-11	59.3	49
Adc07070_Ma1	KYQ99803_SRF	40	65	39	0	2	66	59	123	5.72e-10	56.2	53.85
Adc07070_Ma1	NP_001286837.1_SRF	32.558	86	58	0	2	87	166	251	6.45e-10	55.8	51.16
Adc07070_Ma1	jgi|Neocon1|917175|fgenesh2_kg.237___36___TRINITY_DN1771_c0_g1_i4_SRF	35.714	84	49	1	2	80	44	127	1.79e-09	54.3	51.19
Adc07070_Ma1	jgi|Neocon1|800214|fgenesh1_pm.106_symble_31_SRF	35.714	84	49	1	2	80	43	126	2.11e-09	54.3	51.19
Adc07070_Ma1	jgi|Entmai1|556049|estExt_Genewise1Plus.C_Chr_07_t30143_SRF	30.508	118	78	2	3	117	118	234	2.69e-09	53.5	44.92
Adc07070_Ma1	Pp3c25_6940V3.1_MbgMa2	32.051	78	53	0	1	78	1	78	3.03e-09	53.1	58.97
Adc07070_Ma1	KNC81011_SRF	38.462	65	40	0	2	66	36	100	3.47e-09	52	52.31
Adc07070_Ma1	KNC81010_SRF	38.462	65	40	0	2	66	36	100	3.55e-09	51.6	52.31
Adc07070_Ma1	LOC_Os01g66290.1_MIKCc	43.86	57	32	0	1	57	1	57	4.8e-09	52.4	59.65
Adc07070_Ma1	jgi|Abscae1|414514|fgenesh1_kg.5_symble_2205_symble_TRINITY_DN307_c0_g1_i1_SRF	40	65	39	0	2	66	56	120	5.21e-09	52	52.31
Adc07070_Ma1	EGG21593_SRF	38.235	68	42	0	2	69	56	123	5.38e-09	52.8	52.94
Adc07070_Ma1	EGC34727_SRF	38.462	65	40	0	2	66	64	128	6.42e-09	52.4	53.85
Adc07070_Ma1	evm.model.chr10.1419_MbgMa2	42.105	57	33	0	1	57	1	57	6.96e-09	52.4	61.4
Adc07070_Ma1	VIT_200s0211g00150.1_MIKCc	40.351	57	34	0	1	57	1	57	7.88e-09	47.8	59.65
Adc07070_Ma1	jgi|Hypros1|5751|FUN_005866-T1_SRF	38.889	72	44	0	3	74	57	128	7.98e-09	51.2	50
Adc07070_Ma1	AT5G10140.1_MIKCc	43.86	57	32	0	1	57	1	57	8.19e-09	50.8	61.4
Adc07070_Ma1	XP_024534891.1_MbgMa2	40.351	57	34	0	1	57	1	57	9.93e-09	50.1	64.91
Adc07070_Ma1	9596_MbgMa2	40.351	57	34	0	1	57	1	57	1.02e-08	50.4	64.91
Adc07070_Ma1	jgi|Mordel1|425588|CE425587_20711_SRF	38.889	72	44	0	3	74	68	139	1.05e-08	51.2	50
Adc07070_Ma1	Dicom.20G005800.1_MbgMa2	40.351	57	34	0	1	57	1	57	1.12e-08	52	63.16
Adc07070_Ma1	Dicom.21G061400.1_MbgMa2	32.468	77	52	0	1	77	1	77	1.12e-08	52	54.55
Adc07070_Ma1	jgi|Geopyr1|17309|FUN_017488-T1_SRF	32.653	98	56	1	2	89	54	151	1.13e-08	51.2	44.9
Adc07070_Ma1	Gb_03807_MIKCc	40.909	66	39	0	1	66	109	174	1.24e-08	50.1	54.55
Adc07070_Ma1	9597_MbgMa2	40.351	57	34	0	1	57	1	57	1.26e-08	50.4	64.91
Adc07070_Ma1	101522_MbgMa2	40.351	57	34	0	1	57	1	57	1.29e-08	50.4	64.91
Adc07070_Ma1	jgi|Drest1|462|transcript:EWC48514_SRF	38.889	72	44	0	3	74	63	134	1.32e-08	50.4	50
Adc07070_Ma1	AmTrH2.09G031900.1_MIKCs	30.303	99	58	2	1	88	1	99	1.36e-08	51.2	49.49
Adc07070_Ma1	Sphfalx02G027400.1_MbgMa2	40.351	57	34	0	1	57	1	57	1.42e-08	52	63.16
Adc07070_Ma1	jgi|Batsa1|5150|transcript:OON08504_SRF	38.462	65	40	0	2	66	157	221	1.5e-08	52	53.85
Adc07070_Ma1	9595_MbgMa2	40.351	57	34	0	1	57	1	57	1.57e-08	50.1	64.91
Adc07070_Ma1	EGG21725_SRF	36.923	65	41	0	2	66	58	122	1.58e-08	51.6	52.31
Adc07070_Ma1	XP_640674.1_SRF	38.462	65	40	0	2	66	68	132	1.6e-08	51.6	53.85
Adc07070_Ma1	KYQ92580_SRF	36.923	65	41	0	2	66	75	139	1.6e-08	51.2	53.85
Adc07070_Ma1	jgi|CadmalM34_1|6815|IFR04_002760.1_SRF	38.889	72	44	0	3	74	56	127	1.61e-08	50.1	50
Adc07070_Ma1	Aspi01Gene13944_MbgMa2	40.351	57	34	0	1	57	1	57	1.61e-08	51.6	63.16
Adc07070_Ma1	Sphmag02G028900.1_MbgMa2	40.351	57	34	0	1	57	1	57	1.7e-08	51.6	63.16
Adc07070_Ma1	Ceric.04G082300.1_MbgMa2	40.351	57	34	0	1	57	1	57	1.8e-08	51.6	63.16
Adc07070_Ma1	Aspi01Gene09051_MbgMa2	40.351	57	34	0	1	57	1	57	1.81e-08	51.6	63.16
Adc07070_Ma1	jgi|Pneca1|467|transcript:KTW27432_SRF	38.889	72	44	0	3	74	38	109	1.81e-08	50.1	50
Adc07070_Ma1	Prupe.4G077800.1_MbgMa2	43.86	57	32	0	1	57	1	57	2.04e-08	49.3	59.65
Adc07070_Ma1	Zosma05g01290.1_MbgMa2	36.842	57	36	0	1	57	48	104	2.09e-08	50.4	63.16
Adc07070_Ma1	Aco008623.1_MbgMa2	44.643	56	31	0	2	57	10	65	2.17e-08	50.1	60.71
Adc07070_Ma1	TnS000037257t01_MbgMa2	38.596	57	35	0	1	57	1	57	2.19e-08	50.8	63.16
Adc07070_Ma1	Azfi_s0009.g011751_MIKCc	40.351	57	34	0	1	57	72	128	2.37e-08	48.9	59.65
Adc07070_Ma1	Bradi2g43290.1_MbgMa2	36.364	77	49	0	2	78	11	87	2.73e-08	49.3	54.55
Adc07070_Ma1	jgi|Entmai1|525307|e_gw1.21.210.1_SRF	36.986	73	46	0	2	74	56	128	2.98e-08	50.4	49.32
Query: Adc15086_Ma1
query acc.ver	subject acc.ver	% identity	alignment length	mismatches	gap opens	q. start	q. end	s. start	s. end	evalue	bit score	% positives
Adc15086_Ma1	Azfi_s0355.g066737_MIKCc	56.757	74	32	0	191	264	1	74	5.38e-25	99.4	74.32
Adc15086_Ma1	LOC_Os01g66290.1_MIKCc	36.559	93	55	2	191	283	1	89	2.01e-09	53.9	53.76
Adc15086_Ma1	VIT_200s0211g00150.1_MIKCc	42.105	57	33	0	191	247	1	57	4.8e-09	48.5	61.4
Adc15086_Ma1	AALBA5B009928P1_MIKCc	36.923	65	41	0	183	247	20	84	5.23e-09	49.7	58.46
Adc15086_Ma1	NP_065239.1_SRF	33.333	84	51	2	173	255	123	202	6.96e-09	53.5	51.19
Adc15086_Ma1	NP_003122.1_SRF	33.333	84	51	2	173	255	127	206	7.7e-09	53.1	51.19
Adc15086_Ma1	Aco008623.1_MbgMa2	38.571	70	40	1	188	257	6	72	1.05e-08	51.2	58.57
Adc15086_Ma1	XP_024534891.1_MbgMa2	40.351	57	34	0	191	247	1	57	1.08e-08	50.1	64.91
Adc15086_Ma1	Pp3c25_6940V3.1_MbgMa2	31.579	95	61	1	191	285	1	91	1.32e-08	51.6	51.58
Adc15086_Ma1	Bradi3g18670.3_MbgMa2	41.071	56	33	0	192	247	9	64	1.42e-08	50.8	62.5
Adc15086_Ma1	Potri.007G113800.1_MbgMa2	34.066	91	50	2	192	279	7	90	1.79e-08	50.8	51.65
Adc15086_Ma1	9595_MbgMa2	40.351	57	34	0	191	247	1	57	1.9e-08	50.1	64.91
Adc15086_Ma1	101522_MbgMa2	40.351	57	34	0	191	247	1	57	1.9e-08	50.1	64.91
Adc15086_Ma1	Aco008435.1_MbgMa2	36.508	63	40	0	185	247	66	128	1.9e-08	51.6	63.49
Adc15086_Ma1	evm.model.chr10.1419_MbgMa2	40.351	57	34	0	191	247	1	57	2e-08	51.6	61.4
Adc15086_Ma1	9597_MbgMa2	40.351	57	34	0	191	247	1	57	2.02e-08	50.1	64.91
Adc15086_Ma1	NP_001103996.1_SRF	31.707	82	54	2	175	255	105	185	2.07e-08	52	53.66
Adc15086_Ma1	Sphfalx02G027400.1_MbgMa2	40.351	57	34	0	191	247	1	57	2.14e-08	52	63.16
Adc15086_Ma1	Dicom.11G058000.1_MIKCc	35.211	71	46	0	191	261	1	71	2.42e-08	47	54.93
Adc15086_Ma1	9596_MbgMa2	40.351	57	34	0	191	247	1	57	2.45e-08	50.1	64.91
Adc15086_Ma1	jgi|Batsa1|5150|transcript:OON08504_SRF	35.211	71	43	1	187	257	152	219	2.48e-08	52	53.52
Adc15086_Ma1	VIT_216s0022g02400.4_MIKCc	38.596	57	35	0	191	247	1	57	2.65e-08	46.2	61.4
Adc15086_Ma1	AALBA5B775836P2_MIKCc	31.25	96	64	1	181	276	29	122	2.68e-08	48.9	48.96
Adc15086_Ma1	Aspi01Gene13944_MbgMa2	40.351	57	34	0	191	247	1	57	2.73e-08	51.6	63.16
Adc15086_Ma1	evm.model.chr11.1310_MIKCc	42.105	57	33	0	191	247	60	116	2.77e-08	47.8	57.89
Adc15086_Ma1	Sphmag02G028900.1_MbgMa2	40.351	57	34	0	191	247	1	57	2.84e-08	51.6	63.16
Adc15086_Ma1	AT3G61120.1_MIKCc	42.105	57	33	0	191	247	1	57	3.05e-08	50.1	61.4
Adc15086_Ma1	Dicom.20G005800.1_MbgMa2	40.351	57	34	0	191	247	1	57	3.12e-08	51.2	63.16
Adc15086_Ma1	VIT_200s0211g00180.1_MIKCc	42.105	57	33	0	191	247	1	57	3.28e-08	48.9	61.4
Adc15086_Ma1	Dicom.21G061400.1_MbgMa2	40.351	57	34	0	191	247	1	57	3.29e-08	50.8	63.16
Adc15086_Ma1	Pp3c14_14900V3.1_MIKCc	38.095	63	39	0	185	247	58	120	3.64e-08	50.4	58.73
Adc15086_Ma1	jgi|Walse1|59614|estExt_fgenesh1_kg.C_30218_MEF2	40.351	57	34	0	191	247	1	57	3.92e-08	50.8	57.89
Adc15086_Ma1	Potri.017G047300.1_MbgMa2	35.227	88	53	2	192	279	7	90	3.93e-08	49.7	53.41
Adc15086_Ma1	Potri.004G131100.1_MbgMa2	34.884	86	47	1	191	267	1	86	3.94e-08	48.9	47.67
Adc15086_Ma1	Ceric.04G082300.1_MbgMa2	40.351	57	34	0	191	247	1	57	4.19e-08	51.2	63.16
Adc15086_Ma1	Aspi01Gene09051_MbgMa2	40.351	57	34	0	191	247	1	57	4.19e-08	51.2	63.16
Adc15086_Ma1	jgi|Drest1|3690|transcript:EWC45219_MEF2	40.351	57	34	0	191	247	1	57	4.35e-08	51.2	57.89
Adc15086_Ma1	Zosma05g01290.1_MbgMa2	35.088	57	37	0	191	247	48	104	4.36e-08	50.1	63.16
Adc15086_Ma1	evm.model.chr6.184_MIKCc	40.351	57	34	0	191	247	1	57	4.43e-08	49.7	61.4
Adc15086_Ma1	Pp3c17_5920V3.1_MIKCc	38.095	63	39	0	185	247	57	119	4.44e-08	50.4	58.73
Adc15086_Ma1	NC7G0235320.1_MIKCc	35.938	64	39	1	191	254	1	62	4.46e-08	47	57.81
Adc15086_Ma1	AALBA5B311407P1_MIKCc	38.596	57	35	0	191	247	1	57	4.57e-08	45.4	59.65
Adc15086_Ma1	NC9G0111830.1_MIKCc	36.842	57	36	0	191	247	1	57	4.92e-08	45.4	59.65
Adc15086_Ma1	Ceric.23G035100.1_MbgMa2	40.351	57	34	0	191	247	1	57	5.39e-08	50.8	63.16
Adc15086_Ma1	Pp3c16_19170V3.1_MbgMa2	40.351	57	34	0	191	247	1	57	5.4e-08	48.5	63.16
Adc15086_Ma1	jgi|Phlfa1|691840|e_gw1.48.24.1_MEF2	39.286	56	34	0	191	246	1	56	5.44e-08	45.1	57.14
Adc15086_Ma1	NC2G0000260.1_MIKCc	38.596	57	35	0	191	247	1	57	5.47e-08	46.6	59.65
Adc15086_Ma1	Bradi2g43290.1_MbgMa2	38.71	62	38	0	184	245	3	64	5.61e-08	48.9	66.13
Adc15086_Ma1	Mvestita_S2g11421-RA_MbgMa2	40.351	57	34	0	191	247	1	57	5.61e-08	50.8	63.16
Adc15086_Ma1	TnS000037257t01_MbgMa2	38.596	57	35	0	191	247	1	57	5.78e-08	50.1	63.16
Query: Aspi01Gene18999_Ma1
query acc.ver	subject acc.ver	% identity	alignment length	mismatches	gap opens	q. start	q. end	s. start	s. end	evalue	bit score	% positives
Aspi01Gene18999_Ma1	Azfi_s0355.g066737_MIKCc	71.233	73	21	0	15	87	1	73	6.57e-35	123	90.41
Aspi01Gene18999_Ma1	KYQ92580_SRF	50	56	28	0	16	71	75	130	1.89e-12	62.8	69.64
Aspi01Gene18999_Ma1	jgi|Abscae1|418314|fgenesh1_kg.6_symble_1764_symble_TRINITY_DN7398_c1_g2_i1_SRF	50	56	28	0	16	71	28	83	6.16e-12	59.7	67.86
Aspi01Gene18999_Ma1	KNC81011_SRF	40.541	74	41	1	16	89	36	106	7e-12	58.9	59.46
Aspi01Gene18999_Ma1	NP_065239.1_SRF	43.077	65	36	1	16	79	138	202	7.53e-12	61.2	66.15
Aspi01Gene18999_Ma1	KNC81010_SRF	40.541	74	41	1	16	89	36	106	7.8e-12	58.9	59.46
Aspi01Gene18999_Ma1	NP_003122.1_SRF	43.077	65	36	1	16	79	142	206	8.42e-12	61.2	66.15
Aspi01Gene18999_Ma1	jgi|Trigu1|996744|gw1.59.40.1_SRF	41.096	73	40	1	17	89	1	70	8.51e-12	55.8	60.27
Aspi01Gene18999_Ma1	jgi|Abscae1|414514|fgenesh1_kg.5_symble_2205_symble_TRINITY_DN307_c0_g1_i1_SRF	44.615	65	33	1	16	80	56	117	9.29e-12	59.3	64.62
Aspi01Gene18999_Ma1	jgi|Neocon1|800214|fgenesh1_pm.106_symble_31_SRF	46.429	56	30	0	16	71	43	98	1.08e-11	60.5	69.64
Aspi01Gene18999_Ma1	jgi|Neocon1|917175|fgenesh2_kg.237___36___TRINITY_DN1771_c0_g1_i4_SRF	46.429	56	30	0	16	71	44	99	1.09e-11	60.5	69.64
Aspi01Gene18999_Ma1	jgi|Pneca1|467|transcript:KTW27432_SRF	42.466	73	39	1	17	89	38	107	1.15e-11	58.9	60.27
Aspi01Gene18999_Ma1	jgi|Abscae1|427508|fgenesh1_kg.9_symble_660_symble_TRINITY_DN7398_c1_g1_i2_SRF	50	56	28	0	16	71	32	87	1.16e-11	59.3	67.86
Aspi01Gene18999_Ma1	jgi|Abobi1|396288|e_gw1.7.291.1_SRF	46.429	56	30	0	16	71	61	116	1.21e-11	57	67.86
Aspi01Gene18999_Ma1	jgi|Abscae1|447495|fgenesh1_pm.9_symble_220_SRF	50	56	28	0	16	71	27	82	1.37e-11	58.9	67.86
Aspi01Gene18999_Ma1	PRP75546_SRF	45.614	57	31	0	15	71	76	132	1.4e-11	59.3	70.18
Aspi01Gene18999_Ma1	NP_001103996.1_SRF	43.077	65	36	1	16	79	121	185	1.4e-11	60.5	66.15
Aspi01Gene18999_Ma1	jgi|Abscae1|405623|fgenesh1_kg.3_symble_1795_symble_TRINITY_DN15388_c0_g1_i1_SRF	50	56	28	0	16	71	30	85	1.48e-11	58.9	67.86
Aspi01Gene18999_Ma1	jgi|Synfus1|335738|gw1.3.74.1_SRF	44.615	65	33	1	16	80	4	65	1.94e-11	55.1	64.62
Aspi01Gene18999_Ma1	jgi|Drest1|462|transcript:EWC48514_SRF	41.096	73	40	1	17	89	63	132	2.34e-11	58.2	60.27
Aspi01Gene18999_Ma1	jgi|Abscae1|316117|e_gw1.2.960.1_SRF	40.299	67	39	1	16	81	26	92	2.45e-11	55.8	64.18
Aspi01Gene18999_Ma1	EGG21593_SRF	46.429	56	30	0	16	71	56	111	2.57e-11	58.9	69.64
Aspi01Gene18999_Ma1	jgi|Mordel1|425588|CE425587_20711_SRF	41.096	73	40	1	17	89	68	137	2.7e-11	58.2	60.27
Aspi01Gene18999_Ma1	jgi|Walse1|9958|gw1.34.29.1_SRF	43.939	66	36	1	16	80	64	129	3.37e-11	58.2	66.67
Aspi01Gene18999_Ma1	jgi|Hypros1|5751|FUN_005866-T1_SRF	41.096	73	40	1	17	89	57	126	3.94e-11	57.4	58.9
Aspi01Gene18999_Ma1	Sphfalx08G099500.1_MIKCc	42.105	76	41	1	15	90	1	73	4.31e-11	57.8	56.58
Aspi01Gene18999_Ma1	jgi|Hyacur1|660528|fgenesh1_kg.8_symble_395_symble_TRINITY_DN3463_c0_g2_i4_SRF	46.429	56	30	0	16	71	51	106	4.35e-11	58.2	67.86
Aspi01Gene18999_Ma1	Pp3c14_14900V3.1_MIKCc	41.026	78	43	1	13	90	62	136	4.75e-11	58.2	56.41
Aspi01Gene18999_Ma1	jgi|Frien1|9189|B0A54_10800_SRF	47.273	55	29	0	17	71	52	106	5.16e-11	57	67.27
Aspi01Gene18999_Ma1	jgi|Batsa1|5150|transcript:OON08504_SRF	44.828	58	32	0	14	71	155	212	5.16e-11	58.9	65.52
Aspi01Gene18999_Ma1	jgi|Frien1|3893|B0A54_17353_SRF	47.273	55	29	0	17	71	52	106	5.64e-11	56.6	67.27
Aspi01Gene18999_Ma1	jgi|Asppro1|243728|gm4.5925_g_SRF	47.273	55	29	0	17	71	54	108	6e-11	56.6	67.27
Aspi01Gene18999_Ma1	jgi|Umbpus1|104535|LPUS_11329T0_SRF	39.726	73	41	1	17	89	56	125	6.04e-11	57	60.27
Aspi01Gene18999_Ma1	Pp3c17_5920V3.1_MIKCc	37	100	59	2	13	111	61	157	6.14e-11	57.8	51
Aspi01Gene18999_Ma1	jgi|Pincor1_1|208745|e_gw1.18.375.1_SRF	46.429	56	30	0	16	71	61	116	6.68e-11	55.8	67.86
Aspi01Gene18999_Ma1	jgi|MocaN2610_1|2243|BGZ47_002251-T1_SRF	40.541	74	41	1	16	89	65	135	6.69e-11	57.8	60.81
Aspi01Gene18999_Ma1	jgi|CadmalM34_1|6815|IFR04_002760.1_SRF	41.096	73	40	1	17	89	56	125	7.48e-11	56.6	58.9
Aspi01Gene18999_Ma1	NP_001286837.1_SRF	43.077	65	36	1	16	79	166	230	7.56e-11	58.2	66.15
Aspi01Gene18999_Ma1	KYQ99803_SRF	46.429	56	30	0	16	71	59	114	8.41e-11	57.8	66.07
Aspi01Gene18999_Ma1	KJE90106_SRF	40.845	71	39	1	19	89	38	105	9.2e-11	56.2	59.15
Aspi01Gene18999_Ma1	VIT_200s0211g00150.1_MIKCc	45.614	57	31	0	15	71	1	57	9.81e-11	52.4	63.16
Aspi01Gene18999_Ma1	EGC34727_SRF	43.077	65	36	1	16	79	64	128	1.08e-10	57	66.15
Aspi01Gene18999_Ma1	VIT_214s0068g01800.1_MIKCc	40.351	57	34	0	15	71	1	57	1.41e-10	52	64.91
Aspi01Gene18999_Ma1	jgi|Malpa1|3905|KOS12955_SRF	46.429	56	30	0	16	71	171	226	1.46e-10	57	66.07
Aspi01Gene18999_Ma1	XP_024534891.1_MbgMa2	26.984	189	95	4	15	191	1	158	1.52e-10	54.7	41.27
Aspi01Gene18999_Ma1	NC9G0111830.1_MIKCc	43.86	57	32	0	15	71	1	57	1.67e-10	51.6	61.4
Aspi01Gene18999_Ma1	Zosma05g10160.1_MIKCc	29.655	145	82	3	15	146	22	159	1.67e-10	55.8	44.14
Aspi01Gene18999_Ma1	LOC_Os01g66290.1_MIKCc	45.614	57	31	0	15	71	1	57	2.04e-10	55.8	63.16
Aspi01Gene18999_Ma1	jgi|Entmai1|556049|estExt_Genewise1Plus.C_Chr_07_t30143_SRF	39.726	73	41	1	17	89	118	187	2.12e-10	55.8	60.27
Aspi01Gene18999_Ma1	Sphfalx02G039500.1_MIKCc	40.789	76	42	1	15	90	1	73	2.14e-10	55.8	56.58
Query: Ceric.14G038200.1_Ma1
query acc.ver	subject acc.ver	% identity	alignment length	mismatches	gap opens	q. start	q. end	s. start	s. end	evalue	bit score	% positives
Ceric.14G038200.1_Ma1	Azfi_s0355.g066737_MIKCc	61.29	62	24	0	2	63	1	62	8.86e-23	87.4	79.03
Ceric.14G038200.1_Ma1	Zosma04g23800.1_MIKCc	47.368	57	30	0	2	58	1	57	3.31e-10	52.8	61.4
Ceric.14G038200.1_Ma1	NP_065239.1_SRF	34.066	91	58	1	3	91	138	228	3.39e-10	53.9	49.45
Ceric.14G038200.1_Ma1	KYQ99803_SRF	42.857	56	32	0	3	58	59	114	3.96e-10	53.5	58.93
Ceric.14G038200.1_Ma1	NP_003122.1_SRF	34.066	91	58	1	3	91	142	232	4.46e-10	53.5	49.45
Ceric.14G038200.1_Ma1	LOC_Os01g10504.1_MIKCc	30.657	137	77	4	2	133	41	164	5.33e-10	52.8	47.45
Ceric.14G038200.1_Ma1	NP_001103996.1_SRF	34.314	102	60	2	3	98	121	221	6.67e-10	53.1	47.06
Ceric.14G038200.1_Ma1	jgi|MocaN2610_1|2243|BGZ47_002251-T1_SRF	32.479	117	72	2	3	112	65	181	7.91e-10	52.4	44.44
Ceric.14G038200.1_Ma1	evm.model.chr6.184_MIKCc	45.614	57	31	0	2	58	1	57	9.08e-10	52	61.4
Ceric.14G038200.1_Ma1	LOC_Os02g45770.1_MIKCc	34.314	102	52	2	2	96	1	94	1.11e-09	51.6	50.98
Ceric.14G038200.1_Ma1	Pp3c25_6940V3.1_MbgMa2	42.105	57	33	0	2	58	1	57	1.22e-09	52	66.67
Ceric.14G038200.1_Ma1	Zosma02g24860.1_MIKCc	33.036	112	64	3	2	105	1	109	1.35e-09	50.8	48.21
Ceric.14G038200.1_Ma1	Sphfalx02G027400.1_MbgMa2	42.105	57	33	0	2	58	1	57	1.53e-09	52	64.91
Ceric.14G038200.1_Ma1	jgi|Neocon1|917175|fgenesh2_kg.237___36___TRINITY_DN1771_c0_g1_i4_SRF	41.071	56	33	0	3	58	44	99	1.59e-09	51.6	58.93
Ceric.14G038200.1_Ma1	jgi|Neocon1|800214|fgenesh1_pm.106_symble_31_SRF	41.071	56	33	0	3	58	43	98	1.71e-09	51.6	58.93
Ceric.14G038200.1_Ma1	VIT_215s0048g01270.1_MIKCc	40	75	37	1	2	76	1	67	1.84e-09	50.8	56
Ceric.14G038200.1_Ma1	NC9G0111830.1_MIKCc	45.455	55	30	0	2	56	1	55	1.85e-09	47.8	61.82
Ceric.14G038200.1_Ma1	PRP75546_SRF	38.596	57	35	0	2	58	76	132	1.88e-09	51.2	61.4
Ceric.14G038200.1_Ma1	jgi|Phlfa1|691840|e_gw1.48.24.1_MEF2	41.818	55	32	0	2	56	1	55	2.02e-09	47.4	58.18
Ceric.14G038200.1_Ma1	AmTrH2.09G031900.1_MIKCs	42.105	57	33	0	2	58	1	57	2.02e-09	51.2	63.16
Ceric.14G038200.1_Ma1	NC9G0274550.1_MIKCc	36.905	84	45	1	2	85	65	140	2.03e-09	51.2	52.38
Ceric.14G038200.1_Ma1	evm.model.chr7.1200_MIKCc	45.614	57	31	0	2	58	1	57	2.14e-09	50.8	61.4
Ceric.14G038200.1_Ma1	jgi|Batsa1|5150|transcript:OON08504_SRF	41.071	56	33	0	3	58	157	212	2.15e-09	51.6	58.93
Ceric.14G038200.1_Ma1	Sphmag02G028900.1_MbgMa2	42.105	57	33	0	2	58	1	57	2.22e-09	51.2	64.91
Ceric.14G038200.1_Ma1	KYQ93382_MEF2	37.778	90	45	3	2	80	1	90	2.22e-09	51.2	48.89
Ceric.14G038200.1_Ma1	VIT_201s0011g00110.1_MIKCc	47.368	57	30	0	2	58	1	57	2.4e-09	50.8	59.65
Ceric.14G038200.1_Ma1	jgi|Drest1|3690|transcript:EWC45219_MEF2	42.105	57	33	0	2	58	1	57	2.42e-09	51.2	57.89
Ceric.14G038200.1_Ma1	AKE50811.1_MIKCc	45.614	57	31	0	2	58	1	57	2.67e-09	50.4	61.4
Ceric.14G038200.1_Ma1	Zosma01g41410.1_MIKCc	45.614	57	31	0	2	58	1	57	2.74e-09	50.4	59.65
Ceric.14G038200.1_Ma1	Zosma05g00240.1_MIKCc	45.614	57	31	0	2	58	63	119	2.85e-09	50.8	61.4
Ceric.14G038200.1_Ma1	AALBA5B775836P2_MIKCc	43.86	57	32	0	2	58	39	95	3.03e-09	49.3	61.4
Ceric.14G038200.1_Ma1	AT2G45650.1_MIKCc	45.614	57	31	0	2	58	1	57	3.63e-09	50.1	61.4
Ceric.14G038200.1_Ma1	AT2G03710.1_MIKCc	43.86	57	32	0	2	58	1	57	3.67e-09	50.1	59.65
Ceric.14G038200.1_Ma1	NC1G0182010.1_MIKCc	45.614	57	31	0	2	58	1	57	3.68e-09	50.4	61.4
Ceric.14G038200.1_Ma1	AmTrH2.11G126900.1_MIKCc	43.86	57	32	0	2	58	1	57	3.73e-09	50.1	61.4
Ceric.14G038200.1_Ma1	VIT_218s0001g09540.1_MIKCs	40.351	57	34	0	2	58	1	57	4.05e-09	50.4	61.4
Ceric.14G038200.1_Ma1	KNC81010_SRF	41.071	56	33	0	3	58	36	91	4.16e-09	49.7	57.14
Ceric.14G038200.1_Ma1	KNC81011_SRF	41.071	56	33	0	3	58	36	91	4.17e-09	49.7	57.14
Ceric.14G038200.1_Ma1	LOC_Os04g49150.1_MIKCc	45.614	57	31	0	2	58	6	62	4.44e-09	50.1	61.4
Ceric.14G038200.1_Ma1	TnS000229425t02_MIKCc	43.86	57	32	0	2	58	1	57	4.69e-09	49.7	61.4
Ceric.14G038200.1_Ma1	Pp3c16_19170V3.1_MbgMa2	42.105	57	33	0	2	58	1	57	4.89e-09	49.3	64.91
Ceric.14G038200.1_Ma1	AmTrH2.10G036200.1_MIKCc	45.614	57	31	0	2	58	1	57	5.01e-09	49.7	59.65
Ceric.14G038200.1_Ma1	VIT_218s0041g01880.1_MIKCc	43.86	57	32	0	2	58	1	57	5.12e-09	49.7	61.4
Ceric.14G038200.1_Ma1	VIT_200s0211g00150.1_MIKCc	43.86	57	32	0	2	58	1	57	5.15e-09	46.6	63.16
Ceric.14G038200.1_Ma1	W.mirabilis.09352_MIKCc	43.86	57	32	0	2	58	18	74	5.15e-09	49.7	61.4
Ceric.14G038200.1_Ma1	Dicom.20G005800.1_MbgMa2	42.105	57	33	0	2	58	1	57	5.38e-09	50.1	64.91
Ceric.14G038200.1_Ma1	AT1G24260.2_MIKCc	45.614	57	31	0	2	58	1	57	5.39e-09	49.7	59.65
Ceric.14G038200.1_Ma1	NC7G0291940.1_MIKCc	43.636	55	31	0	2	56	1	55	5.5e-09	46.2	61.82
Ceric.14G038200.1_Ma1	VIT_210s0003g02070.2_MIKCc	43.86	57	32	0	2	58	1	57	5.58e-09	49.3	61.4
Ceric.14G038200.1_Ma1	evm.model.chr10.1419_MbgMa2	40.351	57	34	0	2	58	1	57	5.65e-09	50.1	59.65
Query: Sacu_v1.1_s0001.g000222_Ma1
query acc.ver	subject acc.ver	% identity	alignment length	mismatches	gap opens	q. start	q. end	s. start	s. end	evalue	bit score	% positives
Sacu_v1.1_s0001.g000222_Ma1	Azfi_s0355.g066737_MIKCc	42.857	70	39	1	1	70	1	69	3.64e-14	65.5	60
Sacu_v1.1_s0001.g000222_Ma1	jgi|Walse1|59614|estExt_fgenesh1_kg.C_30218_MEF2	44.828	58	31	1	1	58	1	57	4.45e-12	60.5	63.79
Sacu_v1.1_s0001.g000222_Ma1	jgi|Asppro1|213853|fgenesh1_kg.1_symble_1972_symble_TRINITY_DN241_c0_g1_i1_MEF2	43.103	58	32	1	1	58	1	57	1.46e-11	59.3	65.52
Sacu_v1.1_s0001.g000222_Ma1	jgi|CadmalM34_1|576|IFR04_007327.1_MEF2	42.857	56	31	1	1	56	1	55	2.18e-11	58.9	67.86
Sacu_v1.1_s0001.g000222_Ma1	jgi|Abscae1|144554|CE144553_890_MEF2	33.333	99	56	2	1	99	1	89	2.5e-11	54.3	45.45
Sacu_v1.1_s0001.g000222_Ma1	jgi|Neocon1|596842|estExt_Genewise1.C_1010063_MEF2	43.86	57	31	1	1	57	1	56	3.17e-11	57.8	66.67
Sacu_v1.1_s0001.g000222_Ma1	jgi|Hypros1|592|FUN_000606-T1_MEF2	42.857	56	31	1	1	56	1	55	3.79e-11	58.2	67.86
Sacu_v1.1_s0001.g000222_Ma1	jgi|Trigu1|140483|CE140482_11697_MEF2	41.379	58	33	1	1	58	1	57	3.8e-11	58.2	65.52
Sacu_v1.1_s0001.g000222_Ma1	jgi|Neocon1|610857|estExt_Genewise1.C_2670025_MEF2	44.643	56	30	1	1	56	1	55	4.03e-11	57.4	67.86
Sacu_v1.1_s0001.g000222_Ma1	jgi|Umbpus1|104130|LPUS_10829T0_MEF2	41.379	58	33	1	1	58	1	57	4.25e-11	57.8	65.52
Sacu_v1.1_s0001.g000222_Ma1	jgi|Neocon1|834015|estExt_fgenesh1_pg.C_2240005_MEF2	43.86	57	31	1	1	57	1	56	4.42e-11	56.6	66.67
Sacu_v1.1_s0001.g000222_Ma1	jgi|Mordel1|879761|MIX20269_39786_98_MEF2	37.931	58	35	1	1	58	1	57	4.93e-11	57.8	65.52
Sacu_v1.1_s0001.g000222_Ma1	jgi|Neocon1|557977|e_gw1.128.184.1_MEF2	42.105	57	32	1	1	57	1	56	5.13e-11	56.6	66.67
Sacu_v1.1_s0001.g000222_Ma1	jgi|Drest1|3690|transcript:EWC45219_MEF2	39.655	58	34	1	1	58	1	57	7.2e-11	57.4	65.52
Sacu_v1.1_s0001.g000222_Ma1	KYQ93049_MEF2	42.105	57	32	1	1	57	8	63	1.12e-10	56.6	61.4
Sacu_v1.1_s0001.g000222_Ma1	PRP81576_MEF2	40.351	57	33	1	1	57	63	118	1.24e-10	56.2	61.4
Sacu_v1.1_s0001.g000222_Ma1	AAH98522.1_MEF2	42.105	57	32	1	1	57	1	56	1.36e-10	56.2	63.16
Sacu_v1.1_s0001.g000222_Ma1	jgi|Abscae1|414528|fgenesh1_kg.5_symble_2219_symble_TRINITY_DN3615_c0_g1_i1_MEF2	40	55	32	1	1	55	1	54	1.53e-10	55.8	67.27
Sacu_v1.1_s0001.g000222_Ma1	EDQ88084_MEF2	47.368	57	26	2	1	56	1	54	1.6e-10	55.1	64.91
Sacu_v1.1_s0001.g000222_Ma1	CAB61037.1_MEF2	43.86	57	31	1	1	57	1	56	1.74e-10	55.5	64.91
Sacu_v1.1_s0001.g000222_Ma1	XP_036008629.1_MEF2	42.105	57	32	1	1	57	1	56	1.9e-10	55.8	63.16
Sacu_v1.1_s0001.g000222_Ma1	jgi|Frien1|9484|B0A54_08948_MEF2	42.857	56	31	1	1	56	1	55	2.14e-10	55.8	66.07
Sacu_v1.1_s0001.g000222_Ma1	ELR19699_MEF2	50	52	25	1	1	52	1	51	2.19e-10	55.5	61.54
Sacu_v1.1_s0001.g000222_Ma1	jgi|Abscae1|400569|fgenesh1_kg.2_symble_1377_symble_TRINITY_DN6085_c0_g1_i3_MEF2	43.636	55	30	1	1	55	1	54	2.55e-10	55.1	60
Sacu_v1.1_s0001.g000222_Ma1	XP_005245226.1_MEF2	42.105	57	32	1	1	57	1	56	3.36e-10	55.1	63.16
Sacu_v1.1_s0001.g000222_Ma1	XP_030108310.1_MEF2	42.105	57	32	1	1	57	1	56	3.56e-10	55.1	63.16
Sacu_v1.1_s0001.g000222_Ma1	jgi|Abscae1|200425|CE200424_260_MEF2	45.455	55	29	1	1	55	1	54	3.84e-10	50.8	65.45
Sacu_v1.1_s0001.g000222_Ma1	LOC_Os05g11380.1_MIKCc	33.333	87	55	1	17	103	41	124	3.97e-10	52.4	47.13
Sacu_v1.1_s0001.g000222_Ma1	NP_001386957.1_MEF2	42.105	57	32	1	1	57	1	56	4.42e-10	54.7	63.16
Sacu_v1.1_s0001.g000222_Ma1	jgi|Geopyr1|22502|FUN_022691-T1_MEF2	41.818	55	31	1	1	55	1	54	5.3e-10	53.9	65.45
Sacu_v1.1_s0001.g000222_Ma1	jgi|SacceM3836_1|110068|fgenesh1_kg.3_symble_386_symble_NP_015236.1_MEF2	36.207	58	36	1	1	58	1	57	6.87e-10	54.3	58.62
Sacu_v1.1_s0001.g000222_Ma1	VIT_210s0003g02070.2_MIKCc	35.789	95	55	2	1	95	1	89	7.66e-10	52.8	51.58
Sacu_v1.1_s0001.g000222_Ma1	XP_011242797.1_MEF2	42.105	57	32	1	1	57	1	56	7.94e-10	53.9	63.16
Sacu_v1.1_s0001.g000222_Ma1	jgi|SacceM3836_1|112827|fgenesh1_kg.8_symble_278_symble_NP_009741.1_MEF2	37.5	56	34	1	1	56	1	55	8.79e-10	53.9	64.29
Sacu_v1.1_s0001.g000222_Ma1	NP_001180276.1_MEF2	42.105	57	32	1	1	57	1	56	9.95e-10	53.5	63.16
Sacu_v1.1_s0001.g000222_Ma1	Dioal.02G001800.1_MbgMa2	42.857	70	36	2	1	70	1	66	1.01e-09	52.4	58.57
Sacu_v1.1_s0001.g000222_Ma1	NP_477020.1_MEF2	40.351	57	33	1	1	57	1	56	1.08e-09	53.5	61.4
Sacu_v1.1_s0001.g000222_Ma1	PRP89015_MEF2	42.105	57	32	1	1	57	91	146	1.15e-09	53.5	59.65
Sacu_v1.1_s0001.g000222_Ma1	jgi|Abscae1|318442|e_gw1.3.2456.1_MEF2	47.273	55	28	1	1	55	1	54	1.25e-09	49.3	61.82
Sacu_v1.1_s0001.g000222_Ma1	NP_001139257.1_MEF2	42.105	57	32	1	1	57	1	56	1.34e-09	53.1	63.16
Sacu_v1.1_s0001.g000222_Ma1	EGG22682_MEF2	39.286	56	33	1	1	56	69	123	1.45e-09	53.5	62.5
Sacu_v1.1_s0001.g000222_Ma1	EDQ87957_MEF2	41.818	55	31	1	2	56	4	57	1.48e-09	53.1	61.82
Sacu_v1.1_s0001.g000222_Ma1	jgi|Pincor1_1|212767|estExt_Genewise1.C_1_t30235_MEF2	43.75	48	26	1	1	48	1	47	1.58e-09	53.1	68.75
Sacu_v1.1_s0001.g000222_Ma1	Gb_40092_MbgMa2	50	48	23	1	1	48	1	47	1.64e-09	52.8	68.75
Sacu_v1.1_s0001.g000222_Ma1	LOC_Os04g38770.1_MIKCc	43.86	57	31	1	1	57	1	56	1.67e-09	49.3	57.89
Sacu_v1.1_s0001.g000222_Ma1	XP_021323249.1_MEF2	42.105	57	32	1	1	57	1	56	2.12e-09	52.8	63.16
Sacu_v1.1_s0001.g000222_Ma1	jgi|Abscae1|480685|estExt_fgenesh1_pg.C_6_t20095_MEF2	38.596	57	34	1	1	57	1	56	2.41e-09	52	63.16
Sacu_v1.1_s0001.g000222_Ma1	XP_009300032.1_MEF2	42.105	57	32	1	1	57	1	56	2.61e-09	52.4	63.16
Sacu_v1.1_s0001.g000222_Ma1	jgi|Uniuni1|530730|CE530729_5416_MEF2	38.596	57	34	1	1	57	1	56	2.65e-09	52.4	61.4
Sacu_v1.1_s0001.g000222_Ma1	EDR25122_MEF2	46.154	52	27	1	1	52	1	51	2.69e-09	51.6	63.46
Query: Sacu_v1.1_s0023.g008805_Ma1
query acc.ver	subject acc.ver	% identity	alignment length	mismatches	gap opens	q. start	q. end	s. start	s. end	evalue	bit score	% positives
[truncated: 634 more rows]

## Sheet: Table S2
Supplementary Table S2. Sequences in the alignments shown in Fig. S5.
Gene ID and subfamily	Seqeuence
Homo_sapiens_HsSRF	GRVKIKMEFIDNKLRRYTTFSKRKTGIMKKAYELSTLTGTQVLLLVASETGHVYTFATRKLQPMITSETGKALIQTCLNS
Danio_rerio_NP_001103996.1_SRF	GRVKIKMEFIDNKLRRYTTFSKRKTGIMKKAYELSTLTGTQVLLLVASETGHVYTFATRKLQPMITSETGKALIQTCLNS
Drosophila_melanogaster_DmSRF	GRVKIKMEYIDNKLRRYTTFSKRKTGIMKKAYELSTLTGTQVMLLVASETGHVYTFATRKLQPMITSEAGKQLIQTCLNS
Caenorhabditis_elegans_CAB00023.1_SRF	GRVKIKMEYINNKLRRYTTFSKRKTGIMKKAFELSTLTGTQVMLLVASETGHVYTYATPKLQPMISSDTGKAMIQSCLNA
Salpingoeca_rosetta_EGD80451_SRF	RRGKVQIKYIENAPKRYVCFTKRKAGLMKKAHELSVLTGTEVLLVIASPAGSIFTFSTPRLRPLIAKPANRERLQRYLCC
Saccharomyces_cerevisiae_MCM1_SRF	RRKIEIKFIENKTRRHVTFSKRKHGIMKKAFELSVLTGTQVLLLVVSETGLVYTFSTPKFEPIVTQQEGRNLIQACLNAP
Hypomyces_rosellus_FUN_005866-T1_SRF	RRKIEIKFISDKSRRHITFSKRKAGIMKKAYELSVLTGTQVLLLVVSETGLVYTFTTPKLQPLVTKAEGKNLIQACLNAP
Linnemannia_camargensis_BGZ47_002251-T1_SRF	GRRKIKIEYIEDKSRRHITFSKRKSGIMKKAFELSTLTGTQVLLLVVSETGLVYTFTTPKLQPLVTKAEGKNLIQACLHA
Entomophaga_maimaiga_e_gw1.21.210.1_SRF	GRRKIKIEYIQDKSRRHITFSKRKAGIMKKAYELSTLTGTQVLLLVVSETGLVYTFTTPKLQPLVTKTEGKNLIQSCLNT
Geosiphon_pyriformis_FUN_017488-T1_SRF	GRRKIKIEYIDDKSRRHITFSKRKAGIMKKAYELSTLTGTQVLLLVVSETGLVYTFTTPKLQPLVTKPEGKNLIQACLNA
Thecamonas_trahens_KNC50341_SRF	ASRKIAIRYIENKNKRHISFFKRKRGIMKKALELATLTGSQVMLVIASETGHLYTYATPKLQPLVTEHHNLIAQLLMAPD
Dictyostelium_discoideum_XP_640674.1_SRF	GRRKIKIEFIDDKSRRHITFSKRKAGIMKKAYELSTLTGTQVLLLVASETGHVYTFATAKLQPLITRPEGKNLIQSCLNT
Cavenderia_fasciculata_EGG21725_SRF	GRRKINIEFINEKSRRHITFSKRKTGIMKKAFELSTLTGTQVLLLVASETGHVYTFATPKLQPLITKPEGKQLIQTCLNA
Acanthamoeba_castellanii_ELR17758_SRF	GRRRIDIKFIENKSRRQVTFSRRKRGLMKKAYELTTLTGTQALVLIASETGHVYTFATPKLQPVVTLREGKELIQSCLNA
Planoprotostelium_fungivorum_PRP75546_SRF	GKRKINIEFIENRSKRHVTFSKRKQGLIKKAFELSTLTGTQVLLVIASEIGNVYTFATPKLQPIINKKEGMEWIQSCLDS
Homo_sapiens_HsMEF2A	GRKKIQITRIMDERNRQVTFTKRKFGLMKKAYELSVLCDCEIALIIFNSSNKLFQYASTDMDKVLLKYTEYNEPHESRTN
Homo_sapiens_HsMEF2B	GRKKIQISRILDQRNRQVTFTKRKFGLMKKAYELSVLCDCEIALIIFNSANRLFQYASTDMDRVLLKYTEYSEPHESRTN
Homo_sapiens_HsMEF2C	GRKKIQITRIMDERNRQVTFTKRKFGLMKKAYELSVLCDCEIALIIFNSTNKLFQYASTDMDKVLLKYTEYNEPHESRTN
Homo_sapiens_HsMEF2D	GRKKIQIQRITDERNRQVTFTKRKFGLMKKAYELSVLCDCEIALIIFNHSNKLFQYASTDMDKVLLKYTEYNEPHESRTN
Drosophila_melanogaster_DmMEF2	GRKKIQISRITDERNRQVTFNKRKFGVMKKAYELSVLCDCEIALIIFSSSNKLYQYASTDMDRVLLKYTEYNEPHESLTN
Caenorhabditis_elegans_CAB61037.1_MEF2	GRKKIQITRIQDERNRQVTFTKRKFGLMKKAYELSVLCDCEIALIVFNSTNKLFQYASTDMDKVLLKYTEYNEPHESRTN
Monosiga_brevicollis_EDQ87957_MEF2	GKRRVDIEYLENERARQVTLNKRKYGLFKKAQELAILCGCEIGIIIYDWKDRSYLYSSKSISDTLTRLAKDQAAPLDAHD
Saccharomyces_cerevisiae_RLM1_MEF2	GRRKIEIQRISDDRNRAVTFIKRKAGLFKKAHELSVLCQVDIAVIILGSNNTFYEFSSVDTNDLIYHYQNDKNLLHEVKD
Hypomyces_rosellus_FUN_000606-T1_MEF2	GRRKIEIKAIKDDRNRSVTFLKRKGGLFKKAHELSVLCSVDVAVFIFGNNKKLYEYSSADMRDLITRHQYHGGPSEHKGP
Morchella_deliciosa_MIX20269_39786_98_MEF2	GRRKIEIKPIKDDRNRQVTFLKRKGGLFKKAHELSVLCNVDIAVIIFGANKKLYQFSSADVQEIISRHSYYENAHEHKGP
Absidia_caerulea_CE144553_890_MEF2	GRKKIKIQTIEDDRNRQVTFLKRKHGLMKKAYELSVLCDCEVALIIFNNNGKLVQYASTEIDKILMKYTEYNEPHESKSN
Geosiphon_pyriformis_FUN_022691-T1_MEF2	GRKKIQIKPIKDERNRQVTFLKRKYGLMKKAYELSVLCECEIALIIFNSNNKLVQYASTDIDKILLRYTEYNEPHESKGN
Pinnaticoemansia_coranantispora_estExt_Genewise1.C_1_t30235_MEF2	GRKKIKIQTIKDERNRQVTFLKRKAGLLKKAYELSVLCDCEIAVIIFSSQNKLVQYASTNMDKILMRYTDFGEPNESLTN
Cavenderia_fasciculata_EGG22682_MEF2	GRNKITIEKIVNERNRQATFTKRKNGLIKKAMELSILCDCEIALIIFSSNSKLFQYSSKDMDKILIKYTDCTENSKKNLT
Planoprotostelium_fungivorum_PRP81576_MEF2	GRNKISIERITNERNRQATFTKRKNGLIKKAMELSILCDCEIALIIFSSNNKLFQYASKDMDSCLLRYTEFNEPHKPLAN
Arabidopsis_thaliana_AtSEP3_MIKCc	GRGRVELKRIENKINRQVTFAKRRNGLLKKAYELSVLCDAEVALIIFSNRGKLYEFCSSSSMLRTLERYQKCNYGAPEPN
Arabidopsis_thaliana_AtPI_MIKCc	GRGKIEIKRIENANNRVVTFSKRRNGLVKKAKEITVLCDAKVALIIFASNGKMIDYCCPSMDLGAMLDQYQKLSGKKLWD
Arabidopsis_thaliana_AtAG_MIKCc	GRGKIEIKRIENTTNRQVTFCKRRNGLLKKAYELSVLCDAEVALIVFSSRGRLYEYSNNSVKGTIERYKKAISDNSNTGS
Vitis_vinifera_VIT_200s0313g00070.1_MIKCc	AREKIQIKKIDNATARQVTFSKRRRGLFKKAEELSVLCDADVALIIFSSTGKLFEFSSSSMKEILEKHSLQSKNLEKLEQ
Oryza_sativa_LOC_Os02g45770.1_MIKCc	GRGRVELKRIENKINRQVTFSKRRNGLLKKAYELSVLCDAEVALIIFSSRGKLYEFGSAGITKTLERYQHCCYNAQDSNN
Oryza_sativa_LOC_Os09g32948.1_MIKCc	GRGRVELKRIENKINRQVTFAKRRNGLLKKAYELSVLCDAEVALIIFSNRGKLYEFCSGQSMTRTLERYQKFSYGGPDTA
Gnetum_montanum_GGM13_MIKCc	GRGKIEIKRIENTTNRQVTFSKRRGGLLKKAHELSVLCDAELGLIIFSSSGKLFEYSSASSSMKKIIERYQKVSGARITE
Ginkgo_biloba_AKE50811.1_MIKCc	GRGKIEMKRIENTTNRQVTFCKRRNGLLKKAYELSVLCDAEVALIVFSSRGRLYEFANNSVKRTIDRYKKTCADNSHGGA
Adiantum_capillus-veneris_Adc16654_MIKCc	ARRKIKIKRIENATTRQVTFSKRRGGLLKKAHDLSVLCDAEVGVIVFSCKGKLFQFANPSMQSVMERYMKSCDPSESPKN
Marchantia_polymorpha_Mapoly0011s0161.1_MIKCc	GRGKIEIKKIENPTSRQVTFSKRRGGLMKKAHELSVLCDAEIAVIIFSSTGKLFEFSSNGGMKEILERYSKNPDGIQAGR
Arabidopsis_thaliana_AtAGL66_MIKCs	GRVKLEIKRIENTTNRQVTFSKRRNGLIKKAYELSILCDIDIALLMFSPSDRLSLFSGKTRIEDVFSRYINLSDQERENA
Arabidopsis_thaliana_AtAGL65_MIKCs	GRVKLKIKRLESTSNRQVTYTKRKNGILKKAKELSILCDIDIVLLMFSPTGRATAFHGEHSCIEEVISKFAQLTPQERTK
Oryza_sativa_LOC_Os06g11970.1_MIKCs	GRVKLQIKRIENIPNRQVTFSKRRNGLIKKAYELSVLCDIDIALLMFSPSGRLSHFSGRRRIEDVLTRYINLPESDRGGT
Oryza_sativa_LOC_Os08g38590.1_MIKCs	GRVKLPIKRIENTTNRQVTFSKRRNGLIKKAYELSVLCDIDVALLMFSPSGRLSHFSGRRGVEDVILRYMNLSEHDRGEA
Oryza_sativa_LOC_Os11g43740.1_MIKCs	GRVKLKIKKLENSSGRHVTYSKRRSGILKKAKELSILCDIPLILLMFSPNDKPTICVGDHSSIEDVITKYAQQTPQERAK
Ginkgo_biloba_evm.model.chr1.173_MIKCs	GRVKLPIKKIENSTNRQVTFSKRRNGLIKKAYELSVLCDIEIALIMFSPSGRLSHFSGKNSRIEDVIARFVNLPEHERPR
Gnetum_montanum_TnS000423151t01_MIKCs	GRMKLEIRKLEQNNSRQITYSKRRNGIMKKAKELAVLCDIDIVLLMFSPSGKPALFIGQKSTMEEVMEKFCKLTPQERRK
Ceratopteris_richardii_Ceric.14G063000.1_MIKCs	GRVKLAIKTIETAVGRQVTYSKRRAGLEKKAQELATLCDIDLLLILFSPAGKPSWINGSKSPPEEVLMRFANLSPQDRAK
Marchantia_polymorpha_Mapoly0174s0011.1_MIKCs	GRVKLEIKKIENPTNRQVTYSKRRNGLIKKAYELSVLCDIDIAVIMFSPSGKLTQFCKNDRIEDVITRFANTPLHERTKR
Physcomitrium_patens_Pp3c1_39780V3.1_MIKCs	GRVKLEIKKIENPTNRQVTYSKRRNGLVKKAYELSVLCDIDLALIMFSPSGKLTQYSNCSIEDIIGRFANLPMHERNKRK
Arabidopsis_thaliana_AtPHE1_Mbg	MRGKMKLSFIENDSVRKTTFTKRKKGMLKKFNELVTLCGVDACAVIRSPYNSIQEPWPSREGVEEVMSKFMEFSVLDRTK
Arabidopsis_thaliana_AtAGL80_Mbg	TRKKVKLAYISNDSSRKATFKKRKKGLMKKVHELSTLCGITACAIIYSPYDTNPEVWPSNSGVQRVVSEFRTLPEMDQHK
Physcomitrium_patens_Pp3c16_19170V3.1_Mbg	GRAKIEIKKIENPSARQVCFSKRRGGLIKKASELSILCGSEVGVIVFSQAGKAFSFGHPSIDYVIDKTLSGESSDSDSGS
Prunus_persica_Prupe.1G533700.1_Mbg	RKKVKLTYISNDSARKATFKKRKKGLMKKVSELSTLCDVEACAIIYSPYDTQPEIWPSPLGVQRVLAKFKTMPEMEQSKK
Vitis_vinifera_VIT_205s0020g01055.1_Mbg	ARKKVQLQWIMNDTARRTTYKKRMKGLMKKVKELSILCGIEACAIVHSPYDPQPEVWPPPMETVRMIREFKCRPENDQSK
Oryza_sativa_OsMADS87_Mbg	ARNKVKLQRIINDAKRRATFKKRLKGLMKKASELATLCNVDTCLMVYGEGEAQATVVWPSESEVMRVLERFKTLPQLDKY
Oryza_sativa_OsMADS89_Mbg	ARKKIVLDRIANDATRRATFKKRRRGLLKKASELATLCDVDACLVVYGEGDAEPEVWPSTEVAMNVLRQFRALPEMEQCK
Brachypodium_distachyon_Bradi2g11145.1_Mbg	ARKKVTLQWIPNDATRRATFKKRRKGLMKKASELATLCDVKACVVVYGEGEAQPEVWPSVAEAVPILNRFKDMPELDQCK
Welwitschia_mirabilis_26782_Mbg	AKGKAVMKWAGKEQSQMMTFLKRKRGLMKKIEELTILCGIDACLVCFAPFSDEPQVWPEVPKVNHLIDRYRSLPTQDQEK
Selaginella_moellendorffii_XP_002979766.1_Mbg	GRRKLPIEFIRNDKSRRETFKKRLKGLRGKAEQLATLCNAEVGVIVICDGKVHEAGFTGNSGNLGGNAIDFKDIITKYAM
Arabidopsis_thaliana_AtAGL62_Ma2	GRQKIEMVKMKNESNLQVTFSKRRSGLFKKASELCTLCGAEVAIVVFSPGRKVFSFGHPNVDSVIDRFINNNPLPPHQHN
Vitis_vinifera_VIT_203s0088g00510.1_Ma2	GRQKVEMTKMTKESNLQVTFSKRRSGLFKKASELCTLCGAEIAIIVFSPGKKMYSFGHPGVESIIDRFLTGNPLPHSGAL
Oryza_sativa_OsMADS78_Ma2	GRQKIEIRRIESEEARQVCFSKRRAGFFKKASELSILCSADVAAVVFSPAGKAYSFGHPSVEFLLDRFLSSSLPATAGKE
Brachypodium_distachyon_Bradi2g62515.1_Ma2	GRQKIAIKRIDSEEARQVCFSKRRAGLFKKASELSVLCGAQVAAVVFSPAGKAFSFGHPSVDVVVDRLLATLAANNTPGA
Thuja_plicata_Thupl.29378006s0003.1_Ma2	GRQKIEIKRIENSDARQVCFSKRRMGLFKKASELCILCGAEIGIIVFSPAGKVFPFGHPSIDFVIDKLQDVTVSTDSEKI
Metasequoia_glyptostroboides_MetglSf01g1038_Ma2	GRQKIEIKRIENSDARQVCFSKRRMGLFKKASELCILCGAEIGIIVFSPAGKVFPFGHPSIDFVIDKLQDVPVSTDSEKI
Ceratopteris_richardii_Ceric.04G082300.1_Ma2	GRAKIEIKKIENPSARQVCFSKRRVGLIKKASELSILCGSEVGIIVFSQAGKAFSFGHPCIDYVIDKTLKRPVSVSAEKL
Alsophila_spinulosa_Aspi01Gene09051_Ma2	GRAKIEIKKIENPSARQVCFSKRRVGLIKKASELSILCGSEVGIIVFSQAGKAFSFGHPCIDYVIDKTMKRPVSVDAEKI
Selaginella_moellendorffii_9595_Ma2	GRAKIEIKKIENRSARQVCFSKRRMGLIKKASELSILCGSEVGIIVFSQAGKAFSFGHPCIDYVIDKTLKRPVQINCEKI
Physcomitrium_patens_Pp3c25_6940V3.1_Ma2	GRAKIEIKKIENSSARQVCFSKRRGGLIKKASELSILCGSEVGVIVFSQAGKAFSFGHPSIDYVIDKTLSGELSDSDSGT
LOC_Os07g04170.1_Ma1	RRGRRKGVRYIEEDRDRSLTLSKRRDGLFKLANDLSLLTDASVAICLHDSNKAQFFGAPSVKPVVDAFVSEAEPFADEQL
LOC_Os01g11510.1_Ma1	RRTGAAYVDDERERDITFFKRRNGLFKCASDLSILTGASVAVVIEDQNRSKFHAVGTPTVQAVVDAALSSDVEEAAAEAR
Bradi3g39575.1_Ma1	MPRRRWSGVVYIENDIERNVTFFRRRFGLFKGLADLSAITGARAAVILAAADGKMHSFGTPSANAIVDAFLLGGPPVKSF
Bradi1g57410.3_Ma1	MPRERRSGVVYIENDDERSVTFSKRRLGLFKGASDLAAVTGARVAIVLETDSTKMHSFGTPSADPIIHAFLSGVPPPEPL
Bradi1g57422.1_Ma1	MPRKERRSGVVYIENDEQRSVTFSKRRLGLFKGASDLAAVTGVRVAIVLETDSRKMHSFGTPSADPIIHAFLSGVPPPEP
Bradi1g57870.1_Ma1	RRERRLGVQYIGDNRARDITFYKRRSGLFKSATDLHSLTNARVAVILETDNGRMHSFGTPFADPIVDAFLSRDPPIEPLT
Bradi1g57875.2_Ma1	RRERRFGVQYIRDNRERDITFYKRRGGLFKSAADLSVLTGARVAVILETPENGKMHSFGTPLAERIVDAFLSGVPPIGPL
Prupe.3G032000.1_Ma1	RRVEIKKVEEKNKRHVTFSKRKRGLFNKAAELSVLCGAETAGIVVSSNGKVFCFGSPSADTVIHRYLGHNASSLLHAGQP
Prupe.3G035200.1_Ma1	GRRRIEIKRIEEKNKRHVTFSKRKKGIFNKAAELSVLSGAEIATMVVSSNGKVFCFGTPNYDAVINCYLGHHTAPLAAAG
VIT_210s0003g03015.1_Ma1	KIEPIQNLEHRNIVFSKCKQKLFKKATKLSTLYGANTAIVVFSPQGNNVYSFGSPSVDTIFNRFLNQNPEVKAQYLLHEA
VIT_210s0003g03020.1_Ma1	MKIEPIQDLEQRRIVFSKCKRGLFKKAAELSILCGADTAIVVFSPQGNIVHSFGSPSVDSIINRFLSQNPRVNPQYLPHE
evm.model.chr4.780_Ma1	GRTVLPVAYRENPRERKGTFYKRIRGLGKKAYKLEEICGIKVFFVVQKENAGDVYSYKSRNYEDRYSSLGITAGRTFVYD
TnS000934729t01_Ma1	GKAKIDIKFEKNHAKRVQRFNQRKEGLLKKARDLSVLSGAKVLLVFQFTEPHCYRDMNIIHCTSTLDGASVRSVLPSLGF
W.mirabilis.04392_Ma1	RQKKDMKFIPDDAKRYATFRKGSESVFKKSAEISKRSSAKVLLLLQYPEEDDTVYFMNTGFDIPEDFLQSELFRSFRSAT
W.mirabilis.05797_Ma1	GRKKIEIALIEERQKRRQTLLVRKRGLFKKAHELSVLCGLRVHIQIHDATGNIMSQVFPGYSSVHAAPSQLPLTVASSSF
W.mirabilis.05799_Ma1	GRKKIEIALIEERQKRRQTLSVRKRGLFKKAHELSVLCGLRVRIQIHDETGNIVSQVFPGYSSVPAAPSQPPLTVATSSF
W.mirabilis.04757_Ma1	GRKKLEVKYEQESGKRMMRYQKRRAGVMKKAAELSILTGAKVLLLIQFDDKNEAQGQTQGKEAQCKTIHCLTSINSLDVQ
W.mirabilis.22924_Ma1	GRNKLEMKYEEEPAKRMARYKTRKPGLMKKAAELSILTGAKVLLLIQSDEEDEVQGETQGDGDQRRKIHCLTSINGLDLH
W.mirabilis.24350_Ma1	GRNKLEMKYEEEPAKRMARYKTRKPGLMKKAAELSILTGAKVLLLIQSDEEDEVQGKTQGDRDQRRKIHCLTSINGLDLQ
W.mirabilis.24925_Ma1	GRRKIEIKPLATEAQRISTFRKRKDGLLKKAYELSTLTNAKVLLVVQDAKSSNLLHCYSSHGNDDAQTLEQKLSRIGLNG
SEGI_02119_Ma1	GRRKLEPVYRIDKIKRHKTFHDRKEGIFKKSAELSVLCHCKVFVRIESEDGDVFERSFAPADNQDEILSLKDISAEVSRL
SEGI_24450_Ma1	GKRKLEVAYRKDKPKRQKTFHDRKAGLFKKATEISVLCGCKVFIRVESEDGETFEFGEDSNSAKNGALVSTCFDNGGQEN
SEGI_28392_Ma1	GRRKLEVTYRIDKLKREKTFRDRKAGIFKKNTQISVLCSSKVFMRIESENGEVFEFKKDQNAPPVLTSFAQHPSQDRDKE
SEGI_14187_Ma1	SCLSELIERPDKSKRRQTFLKRKKGLWKQAYELSILCRSQIFIRIVSEDGEEFPHYFNVGATADQQGSFSLPQQQNLSIH
SEGI_19571x_Ma1	SCLSELIERPDKSKRRQTFLKRKKGLWKQAYELSILCRSQIFIRIVSEDGEEFPHYFNVGATADQQGSFSLPQQQNLSIH
SEGI_19571_Ma1	GRRKLEACYRVDKSKRRQTFLKRKKGLWKKSSELSILCGCKVFIRIVSEVGEEFAHYFYVGANADQQGSFPLPQQGNLEI
SEGI_14187x_Ma1	GRRKLEACYRVDKSKRRQTFLKRKKGLWKKSSELSILCGCKVFIRIVSEDGEEFAHYFYVGANADQQGSFPLPQQGNLEI
MetglSf01g1530_Ma1	GRRKVEAAYRSDHLKREKTFRDRKAGLFKKCSEIAVLCGSKVFIRLESEDGIVFEFKKDSNAAPQISTSFHQLPRMQGAF
MetglSf11g866_Ma1	GRRKLETCYRADKSQRRQTFLKRKKGLWKKAYELSILCRCKLFIRIVSEDGEEFAHYFNADSLIHGHAIISSDNSIPQED
Thupl.29382027s0014.1_Ma1	GRRKVEVEYRNDKSKRLKTFENRRAGLFKKANQLSVLCGCKIAIQIESENGNVFEFGAKVSTSRVPAANDKDESSCAESS
Thupl.29364324s0001.1_Ma1	GRRKLEKCYREDRGRRHQTFLRRKGGLFKKAAELSILCGCRVFIRLESENGDLFMQNFNGGASATEGLDQHSPSNIISGS
Thupl.29377501s0022.1_Ma1	SRKERELAYISDKAERLKVAEELRADLFKEASELSIEYGCKVFLQARSEDGCVYELISNGEHDSQQQPIQDEILSVDAQT
Ceric.14G038200.1_Ma1	GRAKLETLLLGSNSNRKECFNKRCKGILKKLYELSHICGAGVRLIIKGEDGNIYIFHRRMNSDFRTAATEKDLDDDKDAN
Aspi01Gene18999_Ma1	GRGKLENVLIEDRNKRKDCFSKRNKGILKKLYELAYISGCGVHLVVEAENGNVYEFHRRMSPAIQNSIISAASKCKGKHT
Adc01692_Ma1	GRRKLCPETLRESGTRRKETFTKRTRGLFKKAHELAAMCGCAVYVAVGGEDGRLFHLHRLRNPHLDQLAIGSSGRALLDL
Adc07070_Ma1	MGRAKLENVMLGSKSSRKECFNKRCRGVFKKVYELAHICGASVRLTVEGEDGNIYHFHRRMSQALVPTAIANDLNENDIS
Adc15086_Ma1	GRAKLENVMLSSKSSRKECFNKRCRGAFKKIYELARICGAGVRMIIEGEDGNIYQFHRRLNPALHPKAVENDLDDTALAT
Sacu_v1.1_s0001.g000222_Ma1	GRKKLCADALREREQERKETFTKRCKGLFKKAHELASMCGCEVQLCVQGEDGRLYHLHRLRHPSLSATTASTTTTSAATA
Sacu_v1.1_s0031.g010711_Ma1	GKRRLENLLIRNKSSRRDCFYKRNKGILKKAYELAFITGCGIHFTVEAEDGNVYEFHRLMAPSVRTELDRRFSVPGPWHP
Sacu_v1.1_s0039.g012202_Ma1	GRKKVCPEMLREREQERKETFAKRCKGLFKKAHELAAMCGCELQLSVHAEDGRLYHLHRLRNPLLSSAATPSSSSSSAAP
Sacu_v1.1_s0023.g008805_Ma1	GRGKLENRLMENRSSRRDSFNKRNKGILKKAYELAFISGCGIHVILEAEDGNVYEFHRQMSAEMQQAMEGPIIGGGGGGG
EFJ25738.1_Ma1	GKKKIPIEYISDAETRKSCFRKRIYGIMKKIWELHILTGTILDFSCYFPDMVKSYILNTNTGLDLKTLPPQMKTIVIHTL
XP_002973994.1_Ma1	GRKKIPIKFITDPEARKSCFKKRVGGLFKKAWEINLLANPVVELLVYHEETKKFYRFVSTDGEPDLKLLPASMARVIKQH
XP_002973170.1_Ma1	GKKKIPIEYIFDAETRKSCFRKRIYGIMKKIWELHILTGTILDFSCYFPDMVKSYILNTNTGLDLKTLPPQMKTIVIHTL
XP_002973053.1_Ma1	GKKKIPLKYIQDPETRKSCFRKRIFGITKKIWELHVLTRTILTVSAISPDTGKKYALDTIAGLNFETLPPQMKPFIQSLQ
93174_Ma1	GRRKIDIKYLVKNNPRTQTFRKRTEGLFKKAIELQVLCGAKVEVTVIYDSGKKHFFYSSDPSAPQKLPPKITVESVIASN
91791_Ma1	GKQKIQIAFIKNQTTRKQTFRKRNGGLYKKAYELAVLCGAQVVVKVDQNEPKGKSETFHYYSWKPDHENKIPKYNDGSSR
85851_Ma1	GRCKIEIKYLTVKSNRNATFRKRSCGLMKKADEIHILCGAELMLEMEPEGGTPRIYASEKRNDYVSNPRYHINSKSKPKD
411173_Ma1	GRCKIEIKYLTVKSNRNATFRKRSCGLMKKADEIHILCGAELMLEMEPEGGTPRIYASEKRNDYVSNPRYHINSKSKPKD
411193_Ma1	GRKPTDLAYIRQETKRRNTFRKRWEGARKKAEELHILTRARVRLMARFEGVLYVYNSSAESDVNNGVADNDHQQAQDDVN
