# Supplementary material for: No Evidence Supports the Presence of SRF-type MADS-Box Genes in Land Plants
Source: Genome Biol Evol. 2026 Jun 16;18(6):evag140. doi: 10.1093/gbe/evag140 (PMC13281830; doi:10.1093/gbe/evag140)
Supplement: evag140_Supplementary_Data [file evag140_supplementary_data.zip › Supplementary Note S1 - alignments for the tree in Fig.2 and Fig. S4.txt]

>XP_002973994.1_Ma1
GRKKIPIKFITDPEARKSCFKKRVGGLFKKAWEINLLANPVVELLVYEETKKFYRFVPDL
KLLPASMARVIKQH------
>EFJ25738.1_Ma1
GKKKIPIEYISDAETRKSCFRKRIYGIMKKIWELHILTGTILDFSCYPDMVKSYILNLDL
KTLPPQMKTIVIHTL-----
>XP_002973170.1_Ma1
GKKKIPIEYIFDAETRKSCFRKRIYGIMKKIWELHILT------------GTILDFSCYF
PDMVKSYILNTNTGLDLKTL
>XP_002973053.1_Ma1
GKKKIPLKYIQDPETRKSCFRKRIFGITKKIWELHVLTRTILTVSASPDTGKKYALDLNF
ETLPPQMKPFIQSLQ-----
>W.mirabilis.04392_Ma1
-RQKKDMKFIPDDAKRYATFRKGSESVFKKSAEISKRSSAKVLLLLYPEEDDTVYFMIPE
DFLSELFRSFRSAT------
>VIT_215s0021g02220.1
GRSRLPLELIPKEKSRKITFQKRTMGLKKKTYEISTLCGVDACVIIY-S--WTIFWPNPV
KSIINRYKEHSKEERGL--K
>VIT_215s0021g02250.1
GRSRLPLELIPKEKSRKITFQKRTMGLKKKTYEISTLCGVDACVIIYNDM-EPIFWPNPV
KSIINRYKEHSKEE--RGLK
>VIT_215s0021g00560.1
------MELVVNEKSRYRIFRNRQKGLKKKIHALSTLCDVKACMILY-G-PNADIWPNRV
EGIIENYRKERKKDHGK--R
>VIT_205s0049g01465.1
---KLKLELIGNEKIRHRTFQNRQKGLRKKVHELSTLCGVEACMIIC-C-PNGCVWPNHV
ERIILKYINERKEEHGK--R
>VIT_215s0048g00485.1
---KLKLELIANEKIRHRTFQNRQKGLRKKVHELSTLCGVEACMIIC-C-PNGCVWPNHV
ERIINKYINERKKENGK--R
>VIT_215s0048g00495.1
---KLKLELIANEKIRHRTFQNRQKGLRKKVHELSTLCGVEACMIICCNSSQPCVWPNHV
ERIINKYINERKKE--HGKR
>VIT_217s0000g07135.1
GRGKLKMELIANEKLRCRTFRNRQKGLKKKLQELSTLCDVEACMIMY-CDQNGDVWPNHV
QRIVNKYV---KADHGK--R
>VIT_217s0000g08445.1
GRGKLKMELIANEKLRCRTFRNRQKGLKKKLQELSTLCDVEACMIMHCGNGTYSSQPYEV
QRIVNKYMKEDHGKRTMDLS
>AT5G55690.1
GRKMVKMTRITNEKTRITTYKKRKACLYKKASEFSTLCGVDTCVIVY-GPSRAELWPDGV
REILTKYRDTASSSCTK--T
>AT5G58890.1
-PKVVDLQRIANDKTRITTYKKRKASLYKKAQEFSTLCGVETCLIVY-GPTKAEIWPDEV
RAIIRKYKDTVSTSCRK--E
>AT5G06500.1
ARKKVRAAWIRDDRMRRASLKRRLTGLIKKVNELSILCDMRASVVVF-NREEETAWPPEA
NSLIDNFYSLTDHERTM--K
>AT2G40210.1
TRKKVKLVWIENDKSRATSLQKMRVGLLKKVKELTILCAVRAIVIIF-SPDKVLVWPPQT
HGLLDEFFALPKSVQKK--K
>AT2G28700.1
ARKKLNLTYIFNDRMRKRSFKQRREGFLKKLNDLKVLCDVNACAVVY-NPFNSDVWPKSV
NNIIKKFEMLPETQKKV--K
>LOC_Os01g18420.1
ARNRIILKKVAKDSTRRLTFKKRRRGLIKKAGELASLCGIGVCVVVY-GEGEVEVWPAPA
RAILSRFNSAPNIDRFK--R
>VIT_208s0032g00974.1
ARKKVRLAWIASDSARRACFRKRRAGLLKKVMELSTLCGVEAAIVVF-CP-DDAFWPKPV
EQLFRRYEEIPVMERSK--K
>AT1G31630.1
MRSKIKLSLIANKTSRRTTFRKRKGGITNKLHELTTLCGVKACAVIS-SPYE-VVWPTEV
QEAVSMFMERPATEQSK--L
>AT1G31640.1
MRTKTKLVLIPDRHFRRATFRKRNAGIRKKLHELTTLCDIKACAVIY-SPFE-TVWPTEV
QEVISEFMEKPATERSK--T
>LOC_Os01g18440.1
ARKKIVLDRIANDATRRATFKKRRRGLLKKASELATLCDVDACLVVY-GEGDAEVWPTEA
MNVLRQFRALPEMEQCK--K
>LOC_Os03g38610.1
ARNKVKLQRIINDAKRRATFKKRLKGLMKKASELATLCNVDTCLMVY-GEGEAVVWPESV
MRVLERFKTLPQLDKYK--K
>LOC_Os04g24810.1
ARKKMKLLRIVIDVKRRVTFRKHLKGLMKKVSEFATLF-----LMVY-GEVEVKVWPVWA
TRVLEHFKAMPQLGRYK--K
>LOC_Os04g25870.1
--RKMKLQRIVIDVKRQVTFKKRLNGLTKKVSEFATLF-----LMVY-GEVEVKVWPVWA
TRVLEHFKAMPQLDRYK--K
>LOC_Os04g25920.1
ACKRVKLQRIVIDVKQRVTFMKSLKGLTKKVSEFATLF-----FMVY-GEVEVKVWPVWA
TRVLEHFKAMPHLVRYK--K
>LOC_Os04g24800.1
ARKKVKLQGIVIDVKQRVTFMKSLKGLTKKVSEFATLF-----LMVY-GEVEVKVWPVWA
TRVLEHFKAMPHLVRYK--K
>LOC_Os04g24790.1
ACKKVKLQRIVIDVKQRVTFMKSLKGLTKKVSEFATLF-----LMVY-GEVEVKVWPVWA
TRVLEHFKAMPHLVRSK--K
>AmTrH2.01G037700.1
ARKKVTLAWIANDSARKSSFKKRKRGLLKKIAELSTLCGVPAFAVVY-GPGDHDVWSDSA
QTVLHRFKSLPETDRNK--K
>AT3G05860.1
TRKKLNLSYITNESMRKATFNKRKKGLVKKIHELSVLCGIEACAVIY-SPFNSEVWPNSV
KNVMENFEMLTKLEQEK--K
>AT5G48670.1
TRKKVKLAYISNDSSRKATFKKRKKGLMKKVHELSTLCGITACAIIY-SPYDTEVWPNSV
QRVVSEFRTLPEMDQHK--K
>VIT_214s0060g00300.1
TRKKVKLAYITNDSARKATFKKRKKGLMKKVSELSTLCGIDACAILY-SPYDSEVWPPLV
QRVLAHFKKMPEMEQSK--K
>VIT_205s0020g01046.1
ARKKFKLQWIMNDTARRTTYKKRGTGLMKKVKELSILCGVEACTIVY-SPYDPEVWPPMA
VRVVGEFKSRTENDQTK--K
>VIT_205s0020g01055.1
ARKKVQLQWIMNDTARRTTYKKRMKGLMKKVKELSILCGIEACAIVH-SPYDPEVWPPMT
VRMIREFKCRPENDQSK--K
>VIT_205s0020g01043.1
ARKKVQLQWIMNDTTRRTTYKKRVKGLMKKAKELSILCGVEACAIVY-SPYDPEVWPPMV
VRVIGEFECRPENDQTK--K
>VIT_205s0020g01055.1x
ARKKVQLQWIMDDTARRTTYKKRVKGLMKKVKELSILCGIEACAVVY-SPYDPEVWPPMA
VRVIGEFKCRPENDQTK--K
>VIT_202s0109g00382.1
ARKKVKLQWIVNDTARKATYKKRVKGLMKKVKELSILCGVDACAITY-SPYHQEVWPPSV
ERVLADFKSRPENDQTK--K
>VIT_202s0109g00384.1
ARKKVKLQWIVDNAARKATYKKRVKGLMKKVRDLSILCGVDACVITY-SPYHPQVWPPIV
EQVIAAFRSRPENDQTK--K
>AT5G26630.1
TRQKVKMTFIENETARKSTFKKRKKGLLKKAQELGILCGVPIFAVVN-SPYELEVWPREA
NQVVSQWKTMSVMDKTK--K
>AT5G26650.1
--KKVKLSLIANERSRKTSFIKRKDGIFKKLHELSTLCGVQACALIY-SPFIPESWPREA
KKVASRFLEMPPTARTK--K
>AT5G27960.1
--KKVKLSLIANERSRKTSFMKRKNGIFKKLHELSTLCGVQACALIY-SPFIPESWPREA
KKVASKFLEMPRTARTR--K
>AT1G65300.1
MKRKMKLSLIENSVSRKTTFTKRKKGMTKKLTELVTLCGVEACAVVY-SPFNSEAWPREV
EDVVSKFMELSVLDRTK--K
>AT1G65330.1
MRGKMKLSFIENDSVRKTTFTKRKKGMLKKFNELVTLCGVDACAVIR-SPYNSEPWPREV
EEVMSKFMEFSVLDRTK--K
>LOC_Os01g68420.1
--------------QRRAALEMRKERLVRKASSLATRCDVPVAVICPGGAGEPTWWPKEV
WAIATRYKSLPEKDRRK--H
>LOC_Os01g23760.1
ARRKIPIGLIAHRQKRAATYAKRKESLRKKAEELSTLCGVRVAFVCA-GPGGAEVWE-V-
---LAEYRALPPEARAQHAH
>LOC_Os01g68560.1
-RRKTSIALIANPQTRATTYKKRKAGLIKKAGELATLCDIPVAVVCA-GPGGATVWVDA-
---IERYRALPAEKRARHTH
>AT5G26880.1
------------------NLSMREDTMFKKALELSTLCDIEVCVILY-SRGELKTWPQSV
RDMAERFSKLHERERRK--K
>AT5G27580.1
----------------TTNLSMREETMFKKALELSTLCDIEVCVIYY-GRGELKTWPQSV
RDMAERFSKLHERERRK--K
>AT5G27944.1
----------------TTNLSMREQTMFKKALELSTLCDIEVCVILY-GRGELKTWPQSV
RDMAERFSRLHERERCK--K
>AT5G27090.1
CFKKSSLSS--SNAKKTTNLSMREQTMFKKALELSTLCDIEVCVIYY-GRGKLKTWPQSV
RDMAERFSRLHERERCK--K
>AT5G26950.1
----------------TTNLSMREQTMFKKALELSTLCNIDVCVIYY-GRGKLKTWPQSV
RDMAERFSRLHERERCK--K
>AT5G27070.1
----------------TTNLSMREQTMFKKALELSTLCNIDVCVIYYGRDGKLKTWPDQV
RDMAERFSRLHERE--RCKK
>AT3G18650.1
--KTFFKKPSAFSSSRATSLIKRQQTVFKKAKELSILCDIDVCVICY-GSGELKTWPREV
KAIARRYGELSETKRRK--G
>AT4G11250.1
-----------------TSLTNRLKTIFKKAEELSILCAIDVCVIYYGPDGDLRTWPKDV
KNMALRYKEDRKRK--KCLN
>AT5G65330.1
--------------------TNRLKTIFKKAEELSILCAIEVCVIYYGPDGELRTWPKEV
KDMALRYKEAR---------
>AT5G39750.1
----------------------RLETIFKKASELCTLCDIEACVIYY-GPGELKTWPREV
EDIALRYSQLNEALRRK--K
>AT5G39810.1
----------------------RLETIFRKASELCTLCDIEACVIYYGPDGELKTWPERV
EDIALRYSQLNEAL--RRKK
>AT5G38740.1
----------------------RLETIFKKASELCTLCDIEACVIYY-GPGELKTWPREV
RDIALRFNQLNEALRHK--K
>AT5G40220.1
-------------------LSNRLETIFKKASELCTLCDIEACVIYY-GPGELKTWPREV
RDIALRYSQLNEALRRK--K
>AT5G40120.1
----------------------RLETIFKKASELCTLCDIEACVIYY-GPGELKTWPKEV
RDIALRYSQLNEALRSK--K
>AT5G41200.1
-----------------TSLSNRLETIFKKASELCTLCDIEACVIYY-GPGELKTWPKEV
RDIALRYSLLNEALRRK--K
>AmTrH2.01G056400.1
----------SSNSNR---FKMRLKGIKKKASELSTLCNIDVCVICF-GPGELETWPQSH
MPVFERCIILAKSNWSK--R
>AmTrH2.01G174800.1
------------------------------ASEFSILCGVDTCLVSF-SPGDLETWPKSC
MNVVQRYMSLPKEHREK--K
>AmTrH2.03G034800.1
GRAKLPMNNMGRANPRSDTFRKRRKGLKKKASEFSILCGVDTCFICF-GPGDLETWPRSC
MAVIKRFQSLSKDDQDK--K
>KAG7673990.1
GKGSGPVQRIADPLLREAVYNRRKNALFRRATEMSNMCDCEVAVIMF-TPGELAQFSSSM
EDMLRRYSR--TCTDLH--E
>jgi|Nandes2437_1|6432|KSW81_007166.1
GKGSGPVQRIADPLLREAVYNRRKNALFRRATEMSNMCDCEVAVIMFTPDGELAQFSSSM
EDMLRRYSRTCTDLHESQTR
>jgi|Nandes2526_1|7060|NADE_004321.1
GKGSGPVQRIADPLLREAVYNRRKNALFRRATEMSNMCDCEVAVIMFTPDGELAQFSSSM
EDMLRRYSRTCTDLHESQTR
>AT1G22590.2
GRRKVTHQLISDNATRRVTFRKRKDGLLKKIYELTVLCGLPACAIIYSEYDGPELWPLNV
RSILNRLSELPVEKQTK--Y
>TnS000934729t01_Ma1
GKAKIDIKFEKNHAKRVQRFNQRKEGLLKKARDLSVLSGAKVLLVFF--T-EPHCYR-DM
NIICTSTLDGASVR------
>jgi|Monmin1|456447|estExt_fgenesh1_pg.C_180002
--------YVQDKGERQETYERRKRSLMRKAMELAVMCNSQVAIVMFDDKGGLTQFSNPM
DTVLEQYGAAVLKP------
>jgi|Rapsub1_1|5023|gene-Rsub_12887_mrna_Rsub_12887
-KRKTDMRYLQDPEARQAEYTRRKVSLMRRATELAALCNVQVGLVLF-DDGKLTQFSNDM
DVLLEQYGG--AVLQPH--E
>jgi|Monmin1|526819|estExt_Genemark1.C_2410014
--RRMDLRYVPEDERREVTYAKGKLRLMRKAMELAVQCNAQVALVMF-DDGRLAQFSSDM
DQLLESYGK--AVLNPH--E
>jgi|Monneg1|6197|XM_014040799.1
-KRSIDLRYIVDDKQREVVYAKGKLKLMRKAMELAVLCNTTCAIVMF-DGGKLTQFSSDM
DAILEQYGQ--AVLEPH--E
>W.mirabilis.17914
-------------------------------HELTTLCDVEACLICFPANNNRDIWAIQA
MEMVRRYKSMSVEDQNK--K
>AmTrH2.11G086700.1
---KIKVKDIKVHNSS--NYVKRRNGLQKKLHELSVLCGIDACIICF-SDA--SSSC--V
LDI------SPHDT------
>AmTrH2.04G040100.1
MPTKRKAKDIQIHNSS--NYVKRRNGLQKKLHELSVLCGIDACIISF-SDA--SSSC--V
PDISPQDTN--YCL------
>W.mirabilis.05797_Ma1
GRKKIEIALIEERQKRRQTLLVRKRGLFKKAHELSVLCGLRVHIQIH-DAGNI------M
SQVFPGYSSVHAAPSQL--P
>W.mirabilis.05799_Ma1
GRKKIEIALIEERQKRRQTLSVRKRGLFKKAHELSVLCGLRVRIQIHDETGNI------V
SQVFPGYSSVPAAPSQPPLT
>CEO96881
GRTRTVLETIPPGKKRSAAFRKRKIGLLKKSIELSVLCDAEVILL-V-RNDKWTQFASHV
QETWQRFSAFHGSREVVTVM
>CEO96891
GRRKIEIQTIPAGKKRSATFRKRKTGLVKKAIELATLTDCDIALIIM-HKDQVTQFS--S
RDISSIWSD-----------
>Ceric.16G005300.1
--------KILKDSNRRVTFNKRRLGLLKKAYEMSILCEVDIALILISQNGEMTCFEGPT
EEVVKSFANIP---------
>Sacu_v1.1_s0007.g003739
GRRSIPIQRIEKDSNRRVTFKKRRAGFLKKAYELAILCDVDVALILF-SPGELTCFERSI
EDVITRFTNLDEQERARGIY
>Azfi_s0073.g037211
GRRSIPIQRIEKDSNRRVTFKKRRAGFLKKAYELSILCDVDIALILFSPVGELTYFESPI
EDVITRFTALDEQERGQSRK
>Sacu_v1.1_s0003.g001660
GRQSIPIQRIERDSNRRVTFKKRRAGFLKKAYELAILCDVDVALILF-SPGELTCFERSI
EDVITRFTNLDEQDRAKGQS
>VIT_204s0008g01980.1
GRRKLSIRRLQSGRERQAKYSQRKQGILRKANDLAVLCDTDVLLLMFSPTGKPLTVGQNL
LTVMERLAS-----------
>Ceric.06G037700.1
GKKKLEIKPKRTKEDRQITFSKRRMGLEKKAQELAILCGTPLLLLLF-SPQRLSWVSSGP
EEIIQKYAQMPYEERNK--R
>Sphfalx11G111100.1
GKVKLQTKKLQEENNRRSTFAKRGNGVLKKACELSILCDTDVAIIAF-SPGELLYYCNTV
ADVIKRFADVDPKCHTE--I
>69980
GRVKLEIKRIENSVSRHATFAKRKIGLVKKAQELATLCDIDIALIMF-SPDHLIHYPLKI
QEIIMRYANVPLAERIK--R
>VIT_219s0014g00310.1
--RKIEMRKIENTTRRQITFSKRKSSLIRKANEISILCDVDVALLTYSPSGRLNKFCNRM
EDVIKSYINLSPAK------
>Azfi_s2025.g108717
GRVKLAIKRIETSNGKQVTYSKRKAGLEKKAKELATLCDIDLLLLAI-RINRKSFLN-NP
EEVL----------------
>Azfi_s0043.g027077
GRVKLAMRTIETSNGKQVTFSKRKAGLEKKAKELATLCDIDLLLILF-SPAKLSWTNNSP
EQILMRFANVPLQEREK--R
>Azfi_s0116.g046386
----------------QVTYSKRRAGLEKKAKELATLCDVDLILILF-SPGKLSWINKSP
DEVIMRFANLSPQERAK--R
>Ceric.14G063000.1
GRVKLAIKTIETAVGRQVTYSKRRAGLEKKAQELATLCDIDLLLILF-SPGKPSWINKSP
EEVLMRFANLSPQDRAK--R
>Ceric.39G054900.1
GRVKLAIKKIETPVGKQVTYSKRKAGLEKKAKELATLCDIDLLLILFSPAGKL-SWISPP
EEVLMRFAS-----------
>Sacu_v1.1_s0207.g025791
GRVKLAIKKIETSVGKQVTYSKRRAGLEKKAKELATLCDIDLVLILFSPAGKL-SWISPP
EEIIMRFANLSPQERAKRLL
>W.mirabilis.13515
GRVKLPLKPLEKLTNRQITYSKRRKGILKKARELSILCDVDIALLLFSPTEKPTLFLGEL
DRIVARLAR-----------
>W.mirabilis.15825
GRAKLEIKKLAQKNSRQTTYSKRRNEIVKKAKELAVLCDIDVLLVMFSPSGKPTLVVGQM
EEVIAKFCS-----------
>W.mirabilis.07805
GRVKPEIKKLTQNNSRQTTYSKRRNGLVKKA----ILCDIDVLLVIY-SPGKPTLFVNSI
EEVIAKFCSLTPQERHK--R
>AT1G69540.1
GRVKLKIKKLQNMNGRQCTYTKRRHGIMKKAKELSILCDIDVVLLMFSPMGKASICIHSI
GEVIAKFAQ-----------
>SEGI_12131
GRVKLTITRFENTNNRHVTYAKRRNGIIKKMRELSILCDVDIALIMFSPMESPHFVSTDR
GRA-----------------
>AT2G03060.2
GRVKLKIKKLENTNGRQSTFAKRKNGILKKANELSILCDIDIVLLMFSPTGKAAICCSSM
EEVIAKFSQVTPQE------
>LOC_Os11g43740.1
GRVKLKIKKLENSSGRHVTYSKRRSGILKKAKELSILCDIPLILLMFSPNDKPTICVSSI
EDVITKYAQQTPQE------
>SEGI_17666
GRVKLTITRLENTNNRQVTYAKRRNGIIKKTRELSILCDVDIALIMFSPTGKP-TLC--L
GER--RFYRVTSAF------
>SEGI_05458
GRVKLTIKRLENTNNRQVTYAKRRNGIIKKARELSILCDVDIALIMFSPTGKP-TLC--L
GERSAGKQEMNECR------
>AT1G18750.1
GRVKLKIKRLESTSNRQVTYTKRKNGILKKAKELSILCDIDIVLLMFSPTGRATAFHSCI
EEVISKFAQLTPQE------
>VIT_217s0000g06340.2
GRVKLKIKRLESTSNRQVTYSKRRNGILKKARELSILCDIEIILLMFSPTGRPTLFHSDI
EEVIAKFAQLTPQE------
>SEGI_07959
GRVKLTIKRLENTNNRQVTYSKRRNGIVKKARELSILCDVDMALIMFSPTGKP-TLC--L
GER--RYAS-EFGV------
>W.mirabilis.03600
GRVKLAIRRLENANNRQVTYSKRRNGIIKKAKELSILCDIDIALIMFSPTGKP-TICN-I
EEIIARFAQ-----------
>AmTrH2.04G179300.1
GRVKLKIKKLENTNGRQVTYSKRRAGILKKARELSILCDIDIALLMFSPTGKPTLCLSNI
EDVIHRFASLTPQE------
>SEGI_40155
GRVKLTIKRLENSNNRQVTYSKRRNGILKKARELSILCDVDIALIMFSPTGKPTICLSNM
EEVIGRFAQLTPQE------
>SEGI_09172
GRVKLTIKRLENTNNRQVTYSKRRNGIVKKARELSILCDVDMALIMFSPTGKP-TLCN-M
DEVIGILLD-----------
>79393
GRVKLEIKKIENHQARQVTYSKRRNGLMKKAFELSTLCDTDVALIMF-SPGKLSIHPGRI
EEIILRFISLPENERTK--R
>VIT_218s0001g04810.1
GRGKQEMRRIEDKATRQVSFSRRKKGLIKKAYELSVLCDIDIALIMF-PPGRLTQFSKRM
EEVFTRYMHLTDEEREE-YA
>AmTrH2.10G045800.1
GRKKLEIKKLEDKTRRQVTYSKRRKGRVKKVYELSILCDIDIALIMF-SQGKLTLFSKRI
ENVLARYMNLPLHERQR---
>AmTrH2.09G031900.1
GRAKLEIKKLEEKTRRQVTYSKRSNGLLKKAYELSVLCDIDIALIMF-SQGKLSLFSKRI
EEVLARYMNLPLHERES---
>AmTrH2.09G032000.1
GRRKLPIEKIENKTNRQVSYSKRRNGLLKKAYELSVLCDINIAIIIFSENNKPCFFSGKI
EQVFEQYINLP---------
>113962
GRVKLEIKKIENATNRQVTYSKRRTGLVKKAYELSTLCDIDIALIMF-SPGKLTQYAMRV
EDVILRYANVSEAERSK--R
>Pp3c4_3820V3.1
GRVKLEIKKIENSTNRQVTYSKRRNGLIKKTYELSVLCDIDLALIMF-SPGKLTQYCSSI
EEVIGRFANLTAHERNK--S
>VIT_218s0001g09540.1
GRVKLQIKKIENTTNRQVTFSKRRNGLIKKAYELSVLCDVDVALIMF-SPGRVSLFSKSI
EEIMTRYVNLPEHERGR---
>AT1G77950.1
GRVKLELKRIEKSTNRQITFSKRKKGLIKKAYELSTLCDIDLALLMF-SPDRLCLFSTRI
EDVLARYINLPDQEREN--A
>Pp3c8_6920V3.1
GRVKLEIKKIENPTNRQVTYSKRRNGLMKKAYELSVLCDIDLALVMF-SPGKLTQYCCSI
EEVIGRFANLSMHERNK--S
>Pp3c3_31770V3.1
GRVKLEIKKIENPTNRQVTFSKRRNGLIKKAYELSVLCDIDLALIMF-SPGKLTQYCCSI
EEVIARFANLPMHERNK--S
>Pp3c12_22890V3.1
GRVKLEIKKIENPTNRQVTYSKRRNGLIKKAYELSVLCDIDLALIMFSPSGKLTQYCCSI
EEVIARFANLPMHERNKSFE
>Sphfalx11G006000.1
GRVKLEIKKIENPTNRQVTYSKRRNGLIKKAYELSVLCDIDIGLIMF-SPGKLTQYSCSI
EDVITRFANLPLHERNK--S
>Sphfalx04G005900.1
GRVKLEIKKIENTTNRQVTYSKRRNGLMKKAYELSVLCDIDVALIMFSPSGKLTQYCCSI
EDVIARFANLPLHERNK--S
>Pp3c17_13070V3.1
GRVKLEIKKIENPTNRQVTYSKRRNGLIKKAYELSVLCDIDLALIVFSPSGKLTQYSCSI
EDVISRFANLPMHERNK--S
>Pp3c1_39760V3.1
GRVKLEIKKIENPTNRQVTYSKRRNGLIKKAYELSVLCDVDVALIMFSPSGKLTQYSCSI
EDVIGRFANLPMHERNK--S
>Pp3c3_31810V3.1
GRVKLEIKKIENPTNRQVTYSKRRNGLIKKAYELSVLCDIDLALIMFPS-GKLTQYSCSI
EDVIGRFANLPMHERNK--S
>Pp3c8_6890V3.1
GRVKLEIKKIENPTNRQVTYSKRRNGLIKKAYELSVLCDIDIALIMFSPSGKLTQYSN-I
EDVIGRFANLPMHERNKSFE
>Pp3c9_1370V3.1
GRVKLEIKKIENPTNRQVTYSKRRNGLIKKAYELSVLCDIDVALIMFSPSGKLTQYSCSI
EDVITRFANLPMHERNK--S
>Sphfalx10G041900.1
GRVKLEIKKIENPTNRQVTYSKRRNGLIKKAYELSVLCDIDVGLIMFSPSGKLTQYCCSI
EDVITRFANMPLHERNK--S
>Sphfalx15G101700.1
GRVKLEIKKIENPTNRQVTYSKRRNGLIKKAYELSVLCDIDVALIMFPS-GKLTQYCCSI
EDVITRFANLPLHERNKSFE
>Mapoly0174s0011.1
GRVKLEIKKIENPTNRQVTYSKRRNGLIKKAYELSVLCDIDIAVIMF-SPGKLTQFCDRI
EDVITRFANTPLHERTK--R
>Pp3c14_22180V3.1
GRVKLEIKKIENSANRQVTYSKRRNGLTKKAYELSVLCDIDLALIMF-SPGKLTQYSCSI
EDIIDRFANLPTQERNK--R
>Pp3c1_39780V3.1
GRVKLEIKKIENPTNRQVTYSKRRNGLVKKAYELSVLCDIDLALIMF-SPGKLTQYSCSI
EDIIGRFANLPMHERNK--R
>Sphfalx06G086700.1
GRVKLEIKKIENPTNRQVTYSKRRSGLIKKAYELSVLCDIDVGLIMF-SPGKLTQYCCSI
EDVIARFANLPLHERNK--R
>Sphfalx07G071900.1
GRVKLEIKKIENPTNRQVTYSKRRNGLIKKAYELSVLCDIDIGLIMF-SPGKLTQYCCSM
EDVITRFANLPLPERNK--R
>AT1G77980.1
GRVKLEIKRIENTTNRQVTFSKRRNGLIKKAYELSILCDIDIALLMF-SPDRLSLFSTRI
EDVFSRYINLSDQEREN--A
>AT1G22130.1
GRVKLEIKRIENTTNRQVTFSKRRNGLIKKAYELSILCDIDIALIMF-SPDRLSLFSTRI
EDVFSRFINLPKQERES--A
>LOC_Os08g38590.1
GRVKLPIKRIENTTNRQVTFSKRRNGLIKKAYELSVLCDIDVALLMF-SPGRLSHFSRGV
EDVILRYMNLSEHDRGE--A
>LOC_Os06g11970.1
GRVKLQIKRIENIPNRQVTFSKRRNGLIKKAYELSVLCDIDIALLMF-SPGRLSHFSRRI
EDVLTRYINLPESDRGG--T
>VIT_207s0031g01140.1
GRVKLQIKRIENNTNRQVTFSKRRNGLIKKAYELSVLCDIDIALIMF-SHGRLSHFSRRV
EDVLTRYINLPDHERGG--I
>SEGI_11189
RRVKLPIMKIQNNTSRQVTFFNRRNALIKKADELSILCDIDIALIVFSPSGRLSQFSGKK
RRLADPHIITSLQD------
>AmTrH2.04G150100.1
GRVKLQIKKIENSTNRQVTFSKRRNGLIKKAYELSILCDIDIALIMF-SPGRLSQFSKRI
EDVLARYVNLPDHDRGG--P
>SEGI_40170
GRVKLQIKKIENNTNRQVTFSKRRNGLIKKAYELSILCDIDIALIMFSPSGRLSQFSG-K
KRCLEADPH--MIT------
>Ceric.39G001800.1
GRVKLEIRRIENPTNRQVTYSKRRNGLIKKAYELSVLCDVDIALIIF-SPGRLDHFSKRI
EDVIARFVNLSDHERTKSQC
>Ceric.37G052700.1
GRVKLEIRKIENPTNRQVTYSKRRNGLIKKAYELSVLCDIDIALIMF-SPGRLNHFSKRI
EDVIARFANLSDHERAKSQC
>Sacu_v1.1_s0004.g002164
GRVKLEIRKIENPTNRQVTYSKRRNGLIKKAYELSVLCEIDIALLMFSPSGRLNHFSG-K
KRQCLKWCDSQSGA------
>Azfi_s0001.g000595
GRVKLEIRKIENPTNRQVTYSKRRNGLIKKAYELSVLCEIDIALLMFSPSGRLNHFAG--
-----------KKR------
>Pp3c13_24590V3.1
---------IKSDASRAATYSKRKKGLLKKVKELSILCGVEVAVMCH-HPMAGLLW-QPL
DSVLNRYKGVAPEEREK--R
>Sphfalx01G091500.1
GRNKIAIAHIKSDASRAVTYSKRKKGLLKKVKELAVLCGVEVCLMCHPQVGAPLTWGTPV
APVIARYKSCEERE------
>5960
GRSKIPITWIKNDASRQVTFNKRKKGMKKKAEELAILCGVDVCMICY---G-------PA
SSSAGSSSKQPNST------
>5961
GRSKIPITWIKNDASRQVTFNKRKKGMKKKAEELAILCGVDVCMICY---G--PASSS-A
GSSSKQPNSTPSIG------
>SEGI_05719
GRAKIPIKWIPKDASRNVTFLKRKRGLRKKVEELSILCGVEACMVCF-GPTDQDVWPISA
LEVIERYRRLSKEEQDK--K
>Sacu_v1.1_s0047.g013423
GRTKMPITWIKSDASRQVTFTKRKKGLKKKVEELAILCGVEVCMICF-GPGGTYSW-LPV
THVIDKFCSLSKEEQEK--K
>Ceric.10G051500.1
GRAKIPITWIKSDASRHVTFTKRKKGLKKKVEELAILCGVEVCMICF-GPVGKYSW-LPV
AHVINKYRSLSKEEQDK--K
>Ceric.20G028400.1
GRAKIPITWIKSDASRHVTFTKRRKGLKKKVEELAILCGVEVCLICFQSSSTPYSWGLPV
AHVINKYRSLSKEE--QDKK
>Azfi_s1600.g104551
GRAKMPITWIKSDASRHVTFTKRKKGLKKKVEELAILCGVEVCMICF-NPQAPHHHA-PS
NPNPNPNPNPSPNP------
>Azfi_s0293.g063457
GRAKMPITWIKSDASRHVTFTKRKKGLKKKVEELAILCGVEVCMICF-NPQAPHHHA-PS
NPNPNPNPN--PSS------
>Azfi_s0006.g009938
GRAKIPITWIKSDASRHVTFTKRKKGLKKKVEELAILCGVEVCMICFSPQGSM---S---
---IKTTNNSNDPE------
>W.mirabilis.26782
AKGKAVMKWAGKEQSQMMTFLKRKRGLMKKIEELTILCGIDACLVCF-APSDEQVWPVPV
NHLIDRYRSLPTQDQEK--K
>W.mirabilis.24125
---KMPIKAARKEQARNLSFLKRKRGLTKKVEELTVLCGIDACLICFSNKKRRYDSSS--
---STSFSA-----------
>W.mirabilis.03963
-----------KEQARNLTFLKRKRGLTKKVEELTVLCGIDACMVCF-PPPQNKKRR--C
DSSSASFSAPP---------
>jgi|CyamerSoos_1|678|CmerSOOS_G798.1
-RGRVTLELLKDEKARNTTFSKRKNGLFKKVLELSILCDCEIGIVIFNHNGKLVEYSS-L
LELIRRWGAYTSVE------
>jgi|Cyamer1|56015|XM_005535027.1
-RGRVTLELLKDEKARNTTFSKRKNGLFKKVLELSVLCDCEIGIVIFNHNGKLVEYSS-L
VDLIRRWGAYTTVE------
>W.mirabilis.24925_Ma1
GRRKIEIKPLATEAQRISTFRKRKDGLLKKAYELSTLTNAKVLLVV-QSSNLLHCYSD-A
QTLEQKLSRIGLNG------
>jgi|Partet1|4787650|XM_001461036.1
GRNKIDIQYLKDDRIRQITFNKRKNGLLKKACELAVLCNIKMLLCFT-DLGTVYQFTTDI
EMELISSFH-------K--K
>jgi|Partet1|4787834|XM_001461220.1
GRNKIDIQYLKDDRIRQITFNKRKNGLLKKACELAVLCNIKMLLCFT-DLGNVYQFTTEI
EMEMIQSNH-------K--K
>jgi|Partet1|4756139|XM_001429480.1
GRKKISITKIEDRQQRNITFHKRKIGLLKKAYELASLCGVQIYMV-FL-QGNAIHFR--T
EEL-----------------
>jgi|Partet1|4765074|XM_001438337.1
GRKKIPIAKIEDRQQRNITFHKRKIGLLKKAYELASLCGVQIYMA-FLQ-GNAIHFR--T
EEL-----------------
>jgi|Oxytri1|3191252|rna3913
GRRKIKIQRILDERLRQVTLTKRKKGLIKKAMELALLTGVQIVLTIYDDQAKLIQYKDSI
EVIQEISRK---KIIHE--E
>CDW73666
GRRKIKIQRILDERLRQVTLTKRKKGLIKKAMELALLTGVQIVLTIFDDQSKLIQYKDSI
EVIQEISRK---KINQE--E
>jgi|Tetthe1|3305658|XM_001013498.2
GRKKITIETIKDDRLRNITFNKRKSGLLKKAAELSMLCNIQVCLA-FV-YGNLINFYSPD
ASVAQEFSKKVYTF------
>jgi|Oxytri1|3185869|rna6194
------------ERLRQITYCKRKKGLLKKAMELSLLCDVKVYLFLY-DQGKLVHYQS-L
DDI--------KSI------
>CDW83061
------------ERLRQITYCKRKKGLLKKAMELSLLCDVRVFLFLYNET-KLIHYQSDP
RDDLKQLFK-----------
>jgi|Oxytri1|3188208|rna24544
GRKKIQMSMIPDERLRQVTYCKRKKGLLKKAMELSILCGIKINIIL--E--DV------T
HQKLVSYKS--QKG------
>CDW89690
GRKKISIMTIPDDRLRQVTYCKRKKGLLKKAMELSILCGIQINMIL--Q--DV------T
HQKLVSYQS--IKG------
>jgi|Cryam1|4615|ODN83440
GRKKIEIRPLTDERNRNVTFLKRKAGLMKKAWELSVLCAADVSIVIF-SAGKAYEFSKEL
DEQIERYYE---YEGMI--E
>jgi|SacceM3836_1|112827|fgenesh1_kg.8_symble_278_symble_NP_009741.1
GRRKIEIEPIKDDRNRTVTFIKRKAGLFKKAHELSVLCQVDIAVIIL-GSNTFYEYSVDM
SNLLNVHQN--NTDLPH--N
>jgi|SacceM3836_1|110068|fgenesh1_kg.3_symble_386_symble_NP_015236.1
GRRKIEIQRISDDRNRAVTFIKRKAGLFKKAHELSVLCQVDIAVIIL-GSNTFYEFSVDT
NDLIYHYQN--DKNLLH--E
>jgi|Abobi1|498933|fgenesh1_kg.9_symble_622_symble_TRINITY_DN6474_c0_g1_i3
GRRKIEIQPITHERNRSVTFLKRKNGLFKKAYELGVLCSVDVAVIIFRP-GKLYQYCTDV
HNIVQRHMRGEKDT------
>jgi|Uniuni1|530730|CE530729_5416
GRRKIEIQPIQHDRNRSVTFLKRKNGLFKKAYELGVLCSADVAVIIFGHNSKLYEYCS-L
SALLARQRE--YAGDIKGPN
>jgi|Walse1|59614|estExt_fgenesh1_kg.C_30218
GRRKIQIKPLKDDRNRSVTFLKRKTGLFKKAHELGVLCSADVAVIVF-NG-KLYEFSGNI
EKILMKYTEGESER------
>jgi|Drest1|3690|transcript:EWC45219
GRRKIEIKAIKDDRNRSVTFLKRKGGLFKKAYELSVLCSADVSIVIF-NK-KLYEFSTNI
EEILERRNFMPHER------
>jgi|Mordel1|879761|MIX20269_39786_98
GRRKIEIKPIKDDRNRQVTFLKRKGGLFKKAHELSVLCNVDIAVIIF-NK-KLYQFSADV
QEIISRHSYNAHEH------
>jgi|Hypros1|592|FUN_000606-T1
GRRKIEIKAIKDDRNRSVTFLKRKGGLFKKAHELSVLCSVDVAVFIF-NK-KLYEYSADM
RDLITRHQYGPSEH------
>jgi|Frien1|9484|B0A54_08948
GRRKIEIKPIRDDRNRSVTFLKRKGGLFKKAHELSVLCSVDVAVIIF-NK-KLYEYSSDV
NEIIGRFQYGAHEH------
>jgi|Asppro1|213853|fgenesh1_kg.1_symble_1972_symble_TRINITY_DN241_c0_g1_i1
GRRKIEIKAIKDDRNRSVTFLKRKGGLFKKAHELAVLCSVDVAVIIF-NK-KLYEFSCDM
REALARYQYPPHEH------
>jgi|CadmalM34_1|576|IFR04_007327.1
GRRKIEIKAIKDDRNRSVTFLKRKGGLFKKAHELSVLCSVDVAVIIF-NK-KLYEYSSDI
GEILTRYNYGASEH------
>jgi|Umbpus1|104130|LPUS_10829T0
GRRKIEIKAIKDDRNRAVTFLKRKGGLFKKAHELSVLCSVDVAVIIF-NK-KLYEFSGNI
NDIIGRYHYVAHEH------
>jgi|Trigu1|140483|CE140482_11697
GRRKIEIKAIKDDRNRSVTFLKRKGGLFKKAHELSVLCSVDVAVIIF-NK-KLYEFSGDI
NETIGRYQYTPHEH------
>jgi|Chlremi1|569285|CE569284_1759
------MSRVTDDKTRQMMFMKRKDSLMRKAMELAVLCDVDMALLIF-TPGGVHQYSSNI
EQLLERYRL--SSQQPH--E
>jgi|SymretSc1|106423|CE106422_411
GRKKINIEEIKDDRNRQVCFGKRKLGLLKKALELSILCRCEIGIVVF-SSGTLHQWSSSL
SDLLQRYSS-VTDQLPD--Q
>jgi|SymretSp1|182746|CE182745_6872
GRKKINIEEIKDDRNRQVCFGKRKLGLLKKALELSILCRCEIGIVVFSSNGTLHQWSSPL
SDLLQRYSSVTDQLPDLRHP
>jgi|Porpu1328_1|1767|rna-FVE85_6822
GRRKIKIEKIEDERNRVVTFTKRKNGLLKKAMELAVLCDCEIGLVVF-GANRLIEFASSM
QSVLERYGR--YSGALV--E
>jgi|Pyrye1|6429|g8226.t1
GRKKIKIERIPDERNRSVTFTKRKNGLLKKARELSILCDCDITVLIFNNAGRCFEFSDET
SRTLTRFAT--YEGD-V--E
>jgi|Porumb1|1667|rna5950
GRKKIKIEHIQDERNRAVTFTKRKNGLLKKARELSILCDCEIAVLIFNNTGQCFEFASDT
SRTLTRFAT--FQGT-V--E
>jgi|Porumb1|8367|rna10272
---------IQDERNRAVPFTKRKTGLLKKAREPSILCDCESAV---HNTGRCFEFAGDT
SRTLTRFAT--FQGT-V--E
>jgi|Porumb1|10775|rna3427
---------IQDERNRAVPFTKRKTGLLKKAREPSILCDCETAV---HNTGRCFEFAGDT
SRTLTRFAT--FQGT-V--E
>jgi|Porumb1|10382|rna11405
---------IQDERNRAVPFTKRKTGLLKKAREPSILCDCETAV---HNTGRCFEFAGDT
SRTLTRFAS--FQGT-V--E
>jgi|Protsul1175_1|1597602|gw1.91.214.1
---KVKIERISGDRTRQNTFHKRKLGLIKKAIELTVLCDCDCAIILKSGPGRLMAYCREL
E-------------------
>jgi|MicrYARC1|11990|mRNA.MigICE10799
-RKRLE--KIPDDQERQAVFLKRKNMLLRKAMELSVLCDCEVGLMLFN-PGSLVQYSQPM
DQLLTKYSK--ACIHPH--E
>jgi|ChloA99_1|4917|scaffold_29.g5947.t1
--RRLRIERIADDRLREAVFAKRKNGLLRRAMELSVLCDCEVAVVVFSEGGLLTQYSAPM
DQLLQRYGE--ACAEPH--E
>jgi|Micco1|8669|rna-C2E20_3091
--RRVRIERIADPKLREVVFRRRKNGLLRRAMELSVMADCDVAVLVFHGTGQLTQYSAPI
GGMLQRFAR--ACTRPH--E
>jgi|Chloso1228_1|985|CSI_122800006695-RA
-RRGVKIERIANSKLREAVFRRRKNGLLRRAMELSVLSDCDVAVLVFHGTGKLTQYSAPM
GGLLQRFAH--ACGRPH--E
>jgi|Chloso1230_1|480|CSI2_123000008224-RA
GRG-VKIERIANSKLREAVFRRRKNGLLRRAMELSVLADCDVALLIFHGNGKLTQYSAPM
GGLLQRFAH--ACGRPH--E
>jgi|ChloDOE1412_1|3899|CSJ00003302-RA
-RG-VKIERIANSKLREAVFRRRKNGLLRRAMELSVLADCDVALLIFHGTGKLTQYSAPM
GGLLQRFAH--ACGRPH--E
>jgi|Galph1|2788|GphlegSOOS_G1444.1
----------------KVTFTKRRTGLLKKARELSVLCDCDISVVIF-SPGKLYEYHTNL
TKTLERYFR--Y-EGPV--E
>jgi|Gsu002_1|93|Gsulp002_G4884.1
GRNKVNIKRIDDSRSRQVTFTKRKAGLVKKAFELSVLCDCNVSLVIF-SPGKMFEFNDNW
TTVFEKIFS--Y-EGLV--E
>jgi|Gsu5572_1|178|Gsulp5572_G5248.1
GRNKVNIKRIEDSRSRQVTFTKRKAGLVKKAFELSVLCDCDVNLVIF-SPGKLFEYHDRW
ATLFERMFT--Y-EGIV--E
>jgi|GsuMtSh_1|5020|GsulpMtSh_G4561.1
GRNKVNIKRIEDSRSRQVTFTKRKAGLVKKAFELSVLCDCDVGLVIF-SPGKMFEYRDRW
AALLERMFT--Y-EGVV--E
>jgi|GsuYNP55781_1|166|GsulpYNP55871_G4236.1
GRNKVNIKRIEDSRSRQVTFTKRKAGLVKKAFELSVLCDCDVGLVIFSPSGKMFEYRDRW
AALLERMFTYEGVVERKTRD
>jgi|Galsul1|368|XM_005707896.1
GRNKVNIKRIEDSRSRQVTFTKRKAGLIKKAFELSVLCDCDVSLVIFSPSGKMFEYQ--S
EKWVTLFEKMFYEG------
>jgi|GsuMS1_1|2584|GsulpMS1_G6428.1
GRNKVNIKRIEDSRSRQVTFTKRKAGLIKKAFELSVLCDCDVSLVIFSPSGKMFEYQ--S
EKWVTLFEKMFYEG------
>jgi|Dialut1|5839|KFE25_014010.1
GRRKILIERIENERHRQVTFMKRKNGLMKKATELSVLCDCDVGLIVFSN-RKLFLYSKDI
NELLVQYTE--YTGMP---E
>jgi|Pavlov2436_1|173272|CE173271_4808
GRRKILIERIENERHRQVTFHKRKNGLIKKATELSVLCGCDVGLIVFTGVRKLFLYSKDI
NEILVQYTE--FTGVP---E
>EDR25122
GRNKIKIERIESERKRTATYTKRSHGLIKKAMELSILCDCEVSLFIF--ADKLVVYSKDV
KDTLIKFVE--F-KSNY--F
>ELP84685
GRNKIKIERIESERKRTATYTKRSHGLIKKAMELSILCDCEVSLFIFAN-DKLVVYSKDV
KDTLIKFVEFKSNYFSYSNA
>ELP88205
GRNKIKIEKIDNERKRQTTFQKRRHGLIKKAMELSILCDCQVSLMVF-KDEKLVVYST-I
KKTLLEFVQFKNKF------
>EDR25891
GRNKIRIERIENEKKRATTFQKRRHGLIKKAMELSILCDCKVSLMVF-KDDKLVVYST-I
KKMLLEFVE--FKN------
>EMD43015
GRNKIRIERIENEKKRATTFQKRRHGLIKKAMELSILCDCKVSLMVF-KDDKLVVYST-I
KKMLLEFVE--FQG------
>EKE40522
GRNKIRIERIENEKKRATTFQKRRHGLIKKAMELSILCDCKVSLMVF-KDDKLVVYST-I
KKMLLEFVE--FQG------
>jgi|Porumb1|10687|rna3374
-RKKILIRHIPDERNRQVTFTKRKNGLLKKAMELSVLCGCDISVVVF-NGSKLFEYCTDM
DKVFLRYAN--Y-SGPA--E
>jgi|Pyrye1|10311|g2375.t1
GKKIRRFGHIPDERNRQVTFTKRKNGLIKKAMELSVLCGCDISVVVFNGKSKLFEYCTDM
DKVFLRYANYAGPAERRSLK
>EGG15237
GRKKIKMQKILDERNRQVTFTKRKNGLIKKAMELALLCDSSVTLFIVNNSEKYFQYVSDL
ELPLTSIPD--EGPEVS--Q
>KYQ93382
GRKKIKIQKIADERNRQVTFNKRKNGLIKKAMELSLLCGSTVSLIIVNNSEKYSQYINDL
PSPMESVPD--YGPE-----
>XP_639104.1
GRKKIKIQRIPDERNRQVTFNKRKNGLIKKAMELALLCDSTVSLVIVNNSEKYFQYISGL
PSPMESIPD--LGPEIS--Q
>EGC28944
GRKKIKIQRIPDERNRQVTFNKRKNGLIKKAMELALLCDSTVSLVIVNNSEKYFQYITGL
NAPMESIPD--LGPEIS--Q
>jgi|Graco1|9121|PXF45354.1_tr1
GRRKIRIQRIQDNRSRQVTFLKRKNGLLKKAMELGILCDCEIAVIVYNVHGKLFEYSIDM
DKVLNRYAT--Y-SGPS--E
>jgi|Graco1|7487|PXF49590.1_tr1
ARRKIKIQRIEDNRSRQATFLKRKNGLFKKAMELGVLCDCEIGVIVYNVHGKLFEYSVDM
DQVLNRYAS--Y-SGPS--E
>jgi|Chlremi1|2341068|estExt_Genemark4.C_1460079
--------KLSDDKTRQLTFMKRKNSLMKKIMELSVLCEADIALVIF-SNGSLYQYSSDM
DALLQRHSQ--ARQGPH--E
>PRP89015
GRNKILIERITSERNRAATFTKRKNGLIKKAMELSILCDCEIALVVF-GLDKCFQYATDL
HKTIAKHND--LVEQRS--K
>ELR19699
GRNKIKIERITNERTRLATFNKRKNGLVKKAMELAILCGCEVALIVI--GNKLTQYSSDM
DQLLLRYTDGGFEEPHA--E
>EDR27458
GRNKISIERIANDRNRQATFTKRKNGLIKKAMELSILCDCEIALICFNSTNKIFVYSGDI
EKTLLRFTE--FTP-TQ--T
>EMD47647
GRNKISIERIANDRNRQATFTKRKNGLIKKAMELSILCDCEIALICFNSTNKIFVYSGDI
EKTLLRFTE--FTP-TQ--T
>EKE40435
GRNKISIERIANDRNRQATFTKRKNGLIKKAMELSILCDCEIALICFNSTNKIFVYSGDI
EKTLLRFTE--FTP-TQ--T
>ELP87901
GRNKIVIERIANDRNRQATFTKRKNGLIKKAMELSILCDCEIALICFNSTNKIFVYSGDI
EKTLLRFTE--FTP-TQ--T
>PRP81576
GRNKISIERITNERNRQATFTKRKNGLIKKAMELSILCDCEIALIIF-SSNKLFQYAKDM
DSCLLRYTE--FNE-PH--K
>EGG22682
GRNKITIEKIVNERNRQATFTKRKNGLIKKAMELSILCDCEIALIIF-SSSKLFQYSKDM
DKILIKYTD--CTENSK--K
>KYQ93049
GRNKIVIEKITNERNRQATFTKRKNGLIKKAMELSILCDCEIALIVF-SSNKLFQYSKDM
DKILYRYTD--SAEGTR--K
>jgi|Chleu1|408|rna-CEUSTIGMA_g408.t1
--------------SRMVSFMKRKKHLLKKAMELSVLCDCNIAMIVF-SKGSLVQYSEAM
DKLLERYAE--ACQKPH--E
>jgi|Chlin1|5957|g12626.t1
-RGKVQLQRITDDKTRQEVFHRHKQALFRRAMELSVLCDCDVGLIVF-APQRLYQFSIEM
DDLLERYAG--AVNEPH--E
>jgi|Chlsc1|10148|g12637.t1
-RGKVQLQRITDDKTRQEVFHRHKQALFRRAMELSVLCDCDVGLIVF-APQRLYQFSIEM
DDLLERYAG--AVNEPH--E
>jgi|ChlreiCC4532_1|4610|Cre11.g467577_4532.1
-RGKVQLQRITDDKTRQEVFHRHKQALFRRAMELSVLCDCDVGLIVF-APQRLYQFSIEM
EELLERYAG--AVNEPH--E
>jgi|Chlre5_6|2633|Cre11.g467577.t1.1
-RGKVQLQRITDDKTRQEVFHRHKQALFRRAMELSVLCDCDVGLIVF-APQRLYQFSIEM
EELLERYAG--AVNEPH--E
>GIL60131.1
-RSKVQLQRITDDRLPQEIFAKRKQILVKKAMELSVLCDCDVGLIIFGSTGRLYQYSS-M
DELLERYAAAVAEPRRRNGE
>GIM07788.1
-RSKVQLQRITDDRLVQDMFAKRKQSLVKKAMELSVLCDCDVGLIIFGSTGRLYQYSS-M
DELLERYAAAVAEPRRSNGE
>jgi|Volca2_1|3458|Vocar.0014s0224.1
-RSKVQLQRITDDRLRQDIFARRKQGLVKKAMELSVLCDCEVGLIIF-GRGRLYQYS--M
DELLERYAAAVAEPRRKNGE
>jgi|Astgub1|2832|GFR46186.1
-RNKVQFQRITDDASRQAMFARRKQGLMRKAMELSVLCDCDVALIIF-GPGPLYQYS--M
DELLERYAAAVSEPRRRNGE
>jgi|Tetso1|8668|rna2010
-------------------FARRKQGLLKKAMELSVLCDCDVALIVF-GPGRLYQYS--M
DELLERYASAVLEPRRRNGE
>jgi|Sappar1|30018|rna1776
GRKKIKIQRIDDDRNRQVTFAKRKTGIFKKAMELSKLCDCEIALIVF-DSDKLYQYSTSV
DQILLKYTE--Y-GEPY--E
>jgi|Hyaar1|7104|transcript:HpaT813528
GRKKIQIKRIEDDRNRQVTFAKRKNGLFKKAMELSKLCDCEIALIVF-DTDKLYQYSTGV
DQILLKYTE--Y-GEPS--E
>jgi|Phyci1|69353|fgenesh1_pg.97_symble_35
GRKKIQIKRIEDDRNRQVTFAKRKNGIFKKAMELSKLCDCEIALIVF-DSDKLYQYSTSV
DQILLKYTE--Y-GEPF--E
>jgi|Physo3|478768|e_gw1.2.10697.1
GRKKIQIKRIEDDRNRQVTFAKRKNGIFKKAMELSKLCDCEIALIVFDSNDKLYQYSTSV
DQILLKYTEYGEPF-----E
>jgi|Phyca11|4826|fgenesh1_pm.PHYCAscaffold_3_symble_177
GRKKIQIKRIEDDRNRQVTFAKRKNGIFKKAMELSKLCDCEIALIVF-DSDKLYQYSTGV
DQILLKYTE--Y-GEPY--E
>jgi|Phyinf1|1363|rna12388
GRKKIQIKRIEDDRNRQVTFAKRKNGIFKKAMELSKLCDCEIALIVFDSNEKLYQYSTSV
DQILLKYTEYGEPY-----E
>jgi|Ostque1|3063|CAD7702365.1
GRKKIRIEKIQDERARQVTFTKRKNGLMKKAMELSILCDCEIALVVF-NSGKLFEYSGSI
DGTIERFGR--HRAEPH--E
>jgi|Meskra657_3|599998|CE599997_880
GRKKIRIERISDERNRQVTFTKRKNGLMKKAMELSVLCDCEIALLIF-SSGKLYQYANDP
DSIIARVKE--KPHQAQ--E
>jgi|Zygcyl6981a_1|23104|Zci1a_07294.1
GRKKIRIERIQDERNRQVTFTKRKNGLMKKAMELSVLCDSKIALLIF-SCGKLFQYADDL
ESIVSRAKE--KQHEAQ--E
>jgi|Zygcir6981b_2|7371|Zci_13806.2
GRKKIRIERIPDERNRQVTFTKRKNGLMKKAMELSVLCDCKIALLIF-SCGKLFQYAEDV
DTIIAHAKE--KQQEAQ--E
>jgi|Zygcir6981b_2|7372|Zci_13806.1
GRKKIRIERIPDERNRQVTFTKRKNGLMKKAMELSVLCDCKIALLIFSCTGKLFQYAEDV
DTIIAHAKEKQQEA----QE
>jgi|Zygcir6981b_2|7373|Zci_13806.3
GRKKIRIERIPDERNRQVTFTKRKNGLMKKAMELSVLCDCKIALLIFSCTGKLFQYAEDV
DTIIAHAKEKQQEA----QE
>jgi|Zygcir6981b_2|7374|Zci_13806.4
GRKKIRIERIPDERNRQVTFTKRKNGLMKKAMELSVLCDCKIALLIFSCTGKLFQYAEDV
DTIIAHAKEKQQEA----QE
>jgi|Zygcir1559_1|23232|UTEX1559_16803.1.v1
GRKKIRIERIPDERNRQVTFTKRKNGLMKKAMELSVLCDCKIALLIFSCTGKLFQYAEDV
DTIIAHAKEKQQEA----QE
>jgi|Zygcir1559_1|6194|UTEX1559_15100.1
GRKKIRIERIPDERNRQVTFTKRKNGLMKKAMELSVLCDCKIALLIFSCTGKLFQYAEDV
DTIIAHAKEKQQEA----QE
>jgi|Zygcir1560_1|24290|UTEX1560_14358.1.v1
GRKKIRIERIPDERNRQVTFTKRKNGLMKKAMELSVLCDCKIALLIFSCTGKLFQYAEDV
DTIIAHAKEKQQEA----QE
>jgi|Zygcir1560_1|6541|UTEX1560_14963.1
GRKKIRIERIPDERNRQVTFTKRKNGLMKKAMELSVLCDCKIALLIFSCTGKLFQYAEDV
DTIIAHAKEKQQEA----QE
>jgi|Batpra1|2713|XM_007508690.1
GRKKIRIERIKDERNRQVTFTKRKNGLMKKAMELSVLCDCDIALVIV-NSNKAFQYSGEI
ESVLEKYRK--AAMKKV--V
>jgi|Tetstr1|426567|TSEL_001643.t1
GRKKIKIERILDERNRQVTFTKRKNGLMKKAMELSVLCDCEIALIIF-NSSKLFQYSVPM
GSLLGKFSQ--ACVDPQ--E
>jgi|Tetstr1|438129|TSEL_002855.t1
GRKKIKIERILDERNRQVTFTKRKNGLMKKAMELSVLCDCEIALIIFNSNSKLFQYSVPM
GSLLGKFSQACVDPQEKRTN
>jgi|Ostta1115_2|59083|gw1.0100.1949.1
GRKKIKIERIGDERNRQVTFTKRKNGLMKKAMELSVLCDCDIAMVIY-NSEKLYQYSGEI
EDVLERFHA--DRREAQ--E
>jgi|Ostta4221_3|69543|OT_ostta01g05160T0
GRKKIKIERIGDERNRQVTFTKRKNGLMKKAMELSVLCDCDIAMVIYNSHEKLYQYSGEI
EDVLERFHADRREAQEIRNN
>jgi|Ost9901_3|29140|eugene.0100010534
GRKKIKIERIVDERNRQVTFTKRKNGLMKKAMELSVLCDCDIALVIY-NSEKLYQYSGDI
EDVLRRFHT--ECAEAH--E
>jgi|OstRCC809_2|19292|gw1.1.1011.1
GRKKIKIERIADERNRQVTFTKRKNGLMKKAMELSVLCDCDIALVIY-NSAKLYQYSGNI
EDVLRRFHT--DCAEAH--E
>jgi|Chrzof1|5973|Cz16g22080.t1
GRKKIKIERIADERNRQVTFTKRKMGLMKKAMELSVLCDCDVALVIF-NSGKLFQYSTDM
DTLLERYSR--AVQEPH--E
>jgi|Cyapar1|6114|g5931.t1
GRKKIRIERIADERNRQVTFTKRKNGLMKKAMELSVLCDCEIALIIF-NSSKLFQYSTDM
DKILLKYSQ--Y-NEPH--E
>jgi|Mesvir1_1|29|Mv19460-RA.1
GRKKIRIERIQDERNRQVTFTKRKNGLMKKAMELSLLCDCDIALIII-NSNKLFQYTSNM
EAVLSKYGP--LSLEPH--E
>jgi|MicrAD1_1|5592|genemark-contig_351-processed-gene-0.3-mRNA-1
GRKKIRIERIADERNRQVTFTKRKNGLMKKAMELSVLCDCQIALVIFSN-NKLFQYSGDI
GTVLKRFSTDPVVP--H--E
>jgi|MicpuN3v2|10110|wlab.248521.1
GRKKIRIERIADERNRQVTFTKRKNGLMKKAMELSVLCDCQIALIIFSN-NKLFQYSGDI
NQVLTRFKGDTVGP--H--E
>jgi|MicpuC3v2|2623|wlab.211559.1
GRKKIRIERIADERNRQVTFTKRKNGLMKKAMELSVLCDCQIALVIFSN-NKLFQYSGDI
NHVLTRFKNDTVGP--H--E
>jgi|Chabra1|332175|rna-CBR_g21114
GRRKIRIERISDERNRQVTFTKRKNGLMKKAMELSVLCDCDIGLVIFSN-NKLFQYATDM
DCILGKFKDLRSEP--H--E
>jgi|Botrbrau1_1|22414|Bobra.0076s0043.1
GRKKIRIEKITDERNRQVTFTKRKNGLMKKAMELSVLCECEIAMVIFSQ-GRLFQYSTDM
DAILQRYSRCCHEP--H--E
>BDA45689.1
GRKKIRIEKIGDERNRQVTFTKRKNGLMKKAMELSVLCGCDIALVIFNSNSKLFQYSTDM
DAILQRYSKLCNQP--HEVR
>jgi|Cosub3|876866|CE876865_2784
GRKKIRIEKIGDERNRQVTFTKRKNGLMKKAMELSVLCGCDIALVIFN--SKLFQYSTDM
DAILQRYSKNQPHE--VRNN
>jgi|Chlat1_1|1913|Chrsp149S00119
GRKKIRIERIADERNRQVTFTKRKNGLMKKAMELSVLCDCDIALVIFSN-NKLFQYCSEM
DTILGKYSTMCHEP--H--E
>jgi|Praco1|20143|PRCOL_00003417-RA
GRKKIRIERITDERNRQVTFTKRKNGLMKKAMELSVLCDCDIALVIFSN-SKLFQYSSEI
ETILEKYARMEVEP--H--E
>jgi|Abscae1|480685|estExt_fgenesh1_pg.C_6_t20095
GRRKIDIQPIQDERNKQVTFLKRKHGLMKKAYELSVLCNCEVALMIF-TSNKLIQYSQDM
DKLLMKYTQ--Y-NEPH--E
>jgi|Abscae1|395341|fgenesh1_kg.1_symble_836_symble_TRINITY_DN7179_c0_g1_i1
GRRKIKIQPIEDERNKQVTFLKRKHGLMKKAYELSVLCNCEVAVMIF-SSNKLIQYSKDM
DQLLMKYTQHNEPH------
>jgi|Pincor1_1|212767|estExt_Genewise1.C_1_t30235
GRKKIKIQTIKDERNRQVTFLKRKAGLLKKAYELSVLCDCEIAVIIF-SSNKLVQYATNM
DKILMRYTD--F-GEPN--E
>jgi|Abscae1|414528|fgenesh1_kg.5_symble_2219_symble_TRINITY_DN3615_c0_g1_i1
GRRKIKIQPIQDDRNRQVTFLKRKNGLMKKAYELSVLCGCDIALIVF-NSNKLVQYSNDI
DKVLMRYTE--Y-SDPY--E
>jgi|MocaN2610_1|10575|BGZ47_010622-T1
GRKKIQIKTITDERNRQVTFQKRRFGLMKKAMELSVLCDCQIGLIIF-NSNKLVQYSHDI
DQILLRYTE--Y-NDSC--E
>jgi|MocaN2610_1|4021|BGZ47_004045-T1
GRKKIQIKTITDERNRQVTFQKRRFGLMKKAMELSVLCDCQIGLIIF-NSNKLVQYSHDI
DSILLRYTE--Y-NDSC--E
>jgi|Entmai1|739461|fgenesh1_pm.Chr_02_symble_139
GRKKIEIKAISDERNKQVTFLKRKLGLMKKAYELSVLCECEIAVIVF-NSNKLCQFASDM
DKILMRYTE--Y-GEPF--E
>jgi|Abscae1|400569|fgenesh1_kg.2_symble_1377_symble_TRINITY_DN6085_c0_g1_i3
GRKKISIQPISNNRNRQVTFLKRKHGLMKKAYELSVLCNCEVALIIF-NPGKLVQYASDM
DHILMKYTE--H-GDPY--E
>jgi|Geopyr1|22502|FUN_022691-T1
GRKKIQIKPIKDERNRQVTFLKRKYGLMKKAYELSVLCECEIALIIF-NSNKLVQYATDI
DKILLRYTE--Y-NEPH--E
>jgi|Abscae1|144554|CE144553_890
GRKKIKIQTIEDDRNRQVTFLKRKHGLMKKAYELSVLCDCEVALIIF-NNGKLVQYATEI
DKILMKYTE--Y-NEPH--E
>jgi|Abscae1|200425|CE200424_260
GRKKIKIQTIEDDRNRQVTFLKRKHGLMKKAYELSVLCDCEVALIIFNNNGKLVQYATEM
DNILMKYTEYNEPHESKSNH
>jgi|Neocon1|596842|estExt_Genewise1.C_1010063
GRKKIAIKKITDERNRQVTFSKRKFGLMKKAYELSVLCGCEVGLIMF-TANKLFQYASDI
DRILLRYTE--Y-NEPH--E
>jgi|Neocon1|610857|estExt_Genewise1.C_2670025
GRKKIAIKKITDERNRQVTFSKRKFGLMKKAYELSVLCGCEVGLIMFTANNKLFQYASDI
DRILLRYTEYNEPH-----E
>jgi|Neocon1|557977|e_gw1.128.184.1
GRKKITIKKITDERNRQVTFSKRKFGLMKKAYELSVLCGCEIGLIMF-TANKLFQYASDM
DRILLRYTE--Y-NEPH--E
>jgi|Neocon1|834015|estExt_fgenesh1_pg.C_2240005
GRKKITIKKITDERNRQVTFSKRKFGLMKKAYELSVLCGCEVGLIMFTANNKLFQYASDM
DRILLRYTEYNEPH-----E
>NP_477020.1
GRKKIQISRITDERNRQVTFNKRKFGVMKKAYELSVLCDCEIALIIF-SSNKLYQYATDM
DRVLLKYTE--Y-NEPH--E
>CAB61037.1
GRKKIQITRIQDERNRQVTFTKRKFGLMKKAYELSVLCDCEIALIVF-NSNKLFQYATDM
DKVLLKYTE--Y-NEPH--E
>AAH98522.1
GRKKIQIQRITDERNRQVTFTKRKFGLMKKAYELSVLCDCEIALIIFHS-NKLFQYATDM
DKVLLKYTEEPHESNADIIE
>XP_005245226.1
GRKKIQIQRITDERNRQVTFTKRKFGLMKKAYELSVLCDCEIALIIFHS-NKLFQYATDM
DKVLLKYTEEPHESNADIIE
>XP_030108310.1
GRKKIQIQRITDERNRQVTFTKRKFGLMKKAYELSVLCDCEIALIIFNHSNKLFQYAS-M
DKVLLKYTE--YNEESRTNA
>XP_021323249.1
GRKKIQITRIMDERNRQVTFTKRKFGLMKKAYELSVLCDCEIALIIF-NSNKLFQYATDM
DKVLLKYTE--Y-NEPH--E
>XP_009300032.1
GRKKIQITRIMDERNRQVTFTKRKFGLMKKAYELSVLCDCEIALIIF-NSNKLFQYATDM
DKVLLKYTE--Y-NEPH--E
>NP_001180276.1
GRKKIQITRIMDERNRQVTFTKRKFGLMKKAYELSVLCDCEIALIIFNSTNKLFQYATDM
DKVLLKYTEYNEPH-----E
>XP_011242797.1
GRKKIQITRIMDERNRQVTFTKRKFGLMKKAYELSVLCDCEIALIIFNSTNKLFQYATDM
DKVLLKYTEYNEPH-----E
>NP_001386957.1
GRKKIQITRIMDERNRQVTFTKRKFGLMKKAYELSVLCDCEIALIIF-NSNKLFQYATDM
DKVLLKYTE--Y-NEPH--E
>XP_036008629.1
GRKKIQITRIMDERNRQVTFTKRKFGLMKKAYELSVLCDCEIALIIFNSSNKLFQYATDM
DKVLLKYTEYNEPH-----E
>NP_001265785.1
GRKKIQISRILDQRNRQVTFTKRKFGLMKKAYELSVLCDCEIALIIF-NSNRLFQYATDM
DKVLLKYTE--Y-SEPH--E
>NP_001139257.1
GRKKIQISRILDQRNRQVTFTKRKFGLMKKAYELSVLCDCEIALIIF-NSNRLFQYATDM
DRVLLKYTE--Y-SEPH--E
>NP_001296984.1
GRKKIQISRILDQRNRQVTFTKRKFGLMKKAYELSVLCDCDIALIIF-NSARLFQYASDM
DRVLLKYTEYSEPH-----E
>Thupl.29377501s0022.1_Ma1
SRKERELAYISDKAERLKVAEELRADLFKEASELSIEYGCKVFLQARSEDGCVYELI--S
NGEHDSQQQP--IQ--DEIL
>Thupl.29382027s0014.1_Ma1
GRRKVEVEYRNDKSKRLKTFENRRAGLFKKANQLSVLCGCKIAIQIS-ENGNVFEFG--A
KVSTSRVPAANDKDESSCAE
>SEGI_02119_Ma1
GRRKLEPVYRIDKIKRHKTFHDRKEGIFKKSAELSVLCHCKVFVRIS-EDGDVFERSN-Q
DEILSLKDISAEVS------
>SEGI_24450_Ma1
GKRKLEVAYRKDKPKRQKTFHDRKAGLFKKATEISVLCGCKVFIRVS-EDGETFEFGEDS
NSANGALVSTCFDN------
>MetglSf01g1530_Ma1
GRRKVEAAYRSDHLKREKTFRDRKAGLFKKCSEIAVLCGSKVFIRLS-EDGIVFEFKKDA
PQISTSFHQLPRMQ------
>SEGI_28392_Ma1
GRRKLEVTYRIDKLKREKTFRDRKAGIFKKNTQISVLCSSKVFMRIS-ENGEVFEFKKDA
PPVLTSFAQHPSQD------
>Thupl.29364324s0001.1_Ma1
GRRKLEKCYREDRGRRHQTFLRRKGGLFKKAAELSILCGCRVFIRLS-ENGDLFMQNS-A
TEGLDQHSPSNIIS------
>MetglSf11g866_Ma1
GRRKLETCYRADKSQRRQTFLKRKKGLWKKAYELSILCRCKLFIRIVSEDGEEFAHYFNA
DSLIHGHAIISSDN------
>SEGI_14187_Ma1
-SCLSEIER-PDKSKRRQTFLKRKKGLWKQAYELSILCRSQIFIRIVSEDGEEFPHY--F
NVGATADQQG--SF------
>SEGI_19571x_Ma1
-SCLSEIER-PDKSKRRQTFLKRKKGLWKQAYELSILCRSQIFIRIVSEDG--EEFP---
-----HYFNVGATADQQGSF
>SEGI_19571_Ma1
GRRKLEACYRVDKSKRRQTFLKRKKGLWKKSSELSILCGCKVFIRIVSEVG--EEFA-HV
GANADQQGSFPPQQ------
>SEGI_14187x_Ma1
GRRKLEACYRVDKSKRRQTFLKRKKGLWKKSSELSILCGCKVFIRIVSEDG------EE-
---FAHYFYVGANADQQGSF
>LOC_Os01g67890.1
-RTKLVLKLIENEKKRKATFKNRRDGLKQKVSQFATLCGVEALLICVAPGGEVTTWPDRV
LDLIARLRATPPEKIRQLHN
>evm.model.chr4.780_Ma1
GRTVLPVAYRENPRERKGTFYKRIRGLGKKAYKLEEICGIKVFFVVKENAGDVYSYK--S
RNYEDRYSSLGITA--GRTF
>Adc01692_Ma1
GRRKLCPETRESGTRRKETFTKRTRGLFKKAHELAAMCGCAVYVAVGGEDGRLFHLHRLR
NPHLDQLAIGSSGR--ALLD
>Sacu_v1.1_s0001.g000222_Ma1
GRKKLCADAREREQERKETFTKRCKGLFKKAHELASMCGCEVQLCVQGEDGRLYHLHRLR
HPSLSATTASTTTT--SAAT
>Sacu_v1.1_s0039.g012202_Ma1
GRKKVCPEMREREQERKETFAKRCKGLFKKAHELAAMCGCELQLSVHAEDGRLYHLHRLR
NPLLSSAATSSSSS------
>Ceric.14G038200.1_Ma1
GRAKLETLLLGSNSNRKECFNKRCKGILKKLYELSHICGAGVRLIIKGEDGNIYIFHRRM
NSDFRTAATEKDLD--DDKD
>Adc07070_Ma1
GRAKLEVM-LGSKSSRKECFNKRCRGVFKKVYELAHICGASVRLTVEGEDGNIYHFHRRM
SQALVPTAIANDLN--ENDI
>Adc15086_Ma1
GRAKLEVM-LSSKSSRKECFNKRCRGAFKKIYELARICGAGVRMIIEGEDGNIYQFHRRL
NPALHPKAVENDLD--DTAL
>Azfi_s0355.g066737
GHGKLEVL-IEKKGSRKDCFNKRNRGILKKLYQLAYISGCGVHLVIQAEDGNIYEFHRKM
NPILHNTILQASLL--NS--
>Aspi01Gene18999_Ma1
GRGKLEVL-IEDRNKRKDCFSKRNKGILKKLYELAYISGCGVHLVVEAENGNVYEFHRRM
SPAIQNSIISAASK--CKGK
>Sacu_v1.1_s0031.g010711_Ma1
GKRRLENLLIRNKSSRRDCFYKRNKGILKKAYELAFITGCGIHFTVEAEDGNVYEFHRLM
APSVRTELDRRFSV--PGPW
>Sacu_v1.1_s0023.g008805_Ma1
GRGKLENRLMENRSSRRDSFNKRNKGILKKAYELAFISGCGIHVILEAEDGNVYEFHRQM
SAEMQQAMEGPIIG--GGGG
>jgi|Tetstr1|430538|TSEL_020336.t1
-------------DAQRQSFSKRKKGLAAKAYQLHRLTEAKVAVFIVNEKGSSWAYASPG
AAVSPAYLS--MMR------
>BDA45475.1
-RRKASEKPVGSSQIR-QSFSKRKRGIAQKAYQLFKITDAKVFLFCANDKGASWAYATPG
ASLAPAHLKLLQMA------
>estExt_Genemark1.C_160181.2.0.227
-RRKASEKPVGSSQVR-QSFSKRKRGIAQKAYQLFKITDAKVFLFVANDKGASWGYATPF
GATLSPAHLKQLRQMANP--
>jgi|Chlremi1|2699539|MIX54607_4444_49
---------------RRQSFSKRKRGMVVKSYQLHKLTDARVFVFVVNDKGASWAYSSPA
AALQPNHLK-----------
>jgi|MicrYARC1|14403|mRNA.MigICE09464
-RRKASQKPVGSDQKR-QAFSKRKKGIVLKAYQLYKLTDSKVFLFIANDKGSSWAYATPF
SRVLNHQSLRAFREAALS--
>jgi|TrebA12_1|3750|rna-gnl|WGS:VXIU|FRX49_06397-mRNA-1_mrna_FRX49_06397
--------------RQ--AFSKRKRGLALKCYQLHKLTDAKVFCFIMKEKGTSWAYA---
---TPGFGA-----------
>jgi|Monneg1|8037|XM_014039426.1
--------------RQ--AFSKRKKGLVLKSYQLFRLTDAKVFMFVVNDKGSSWAYATPF
GAPLGLATL-----------
>jgi|Chrzof1|9570|Cz04g07360.t1
--------------RQ--AFSKRKKGLVLKSYQLYRLTDAKVFMFVVNDKGSSWAYA---
---TPGFGA--PLA------
>jgi|Monmin1|518132|estExt_Genemark1.C_220095
--------------RQ--AFSKRKKGLVLKSYQLFRLTDAKVFMFVVNDKGSSWAYATPF
GAPLAPALL-----------
>jgi|Flerot1_1|10793160|fgenesh1_kg.1_symble_38428_symble_GZZNU_transcript/14049
----------SDQVRQ--AFSKRKKGLVLKAYQLSALTDAKVFMFIVNDKGSSWAYATPL
DPQLLKEMRSLAQV------
>jgi|TetrdesSNI2_1|6441085|gm1.1138_g
----------SDQIRQ--AFSKRKKGLVLKAYQLNALTDAKVFIFIANDKGTSWAYSTPF
SNSLDPELLKQLRALARVPE
>jgi|Scesp_1|1667179|MIX13062_585_22
--------------RQ--AFSKRKKGLVLKAYQLNALTDAKVFMFITNDKGTSWAYATPF
SNSLDPDLLKQLRSLAHV--
>jgi|Sceob152z_1|516|Sobl_g00470.t1
--------------RQ--AFSKRKKGLVLKAYQLNALTDAKVFMFITNDKGTSWAYATPF
SSSLDADLLKQLRSLAHV--
>jgi|Sceob152z_1|8183|Sobl_g09970.t1
--------------RQ--AFSKRKKGLVLKAYQLNALTDAKVFMFITNDKGTSWAYATPF
SSSLDADLLKQLRSLAHV--
>jgi|Sceobl393_2|163716|CE163715_3965
--------------RQ--AFSKRKKGLVLKAYQLNALTDAKVFMFITNDKGTSWAYATPF
SSSLDADLLKQLRSLAHV--
>jgi|SceoblDOE13_1|759894|estExt_Genemark1.C_9_t10259
--------------RQ--AFSKRKKGLVLKAYQLNALTDAKVFMFITNDKGTSWAYATPF
SSSLDADLLKQLRSLAHV--
>jgi|Sceobl1450_1|1310342|estExt_Genemark1.C_8_t10229
--------------RQ--AFSKRKKGLVLKAYQLNALTDAKVFMFITNDKGTSWAYATPF
SSSLDADLLKQLRSLAHV--
>jgi|Sceobl2630_1|1133271|estExt_Genemark1.C_2_t10420
--------------RQ--AFSKRKKGLVLKAYQLNALTDAKVFMFITNDKGTSWAYATPF
SSSLDADLLKQLRSLAHV--
>jgi|Tetrobl72_1|3777549|fgenesh1_kg.10_symble_4253_symble_HAGSO_transcript/41
--------------RQ--AFSKRKKGLVLKAYQLNALTDAKVFMFITNDKGTSWAYATPF
SSSLDADLLKQLRWLAHV--
>jgi|Enacos1_1|6038437|fgenesh1_kg.5_symble_34660_symble_GZZNP_transcript/1745
----------SDQVRQ--AFSKRKKGLVLKAYQLNALTDAKVFMFIVNDKGTSWAYATPF
NSSLNPELLKELRALAQV--
>KAF8072562.1
--------------RQ--AFSKRKKGLVLKAFQLNALTDAKVFMFIVNEKGTSWAYS---
---TPGFSA--ALN------
>jgi|Dunsal1_1|7097|Dusal.0260s00006.1
-RRKATQKPVGSDQKR-QAFSKRKRGIVLKAYQLYKLTDAKVFMFMVNDKGSSWAYASPF
GSSLRPEHLKHMRELADL--
>jgi|Astgub1|9701|GFR43173.1
----------SDQKRQ--AFSKRKRGLILKSYQLYKLTDARVFVFIVNDKGSSWAYASPA
KTLSNQHLS-----------
>BCL66084.1
----------SDQKRQ--AFSKRKRGLILKSYQLYKLTDARVFVFIVNDKGSSWAYASPA
RTLSNQHLL-----------
>BCL66221.1
----------SDQKRQ--AFSKRKRGLILKSYQLYKLTDARVFVFIVNDKGSSWAYASPF
ARTLNNQHL-----------
>jgi|Edade1|2343|g3712.t1
----------SDQKRQ--AFSKRKRGLILKSYQLYKLTDAKVFVFIVNDKGSSWAYASPG
RTLASGHLA-----------
>jgi|Chlin1|8468|g2129.t1
----------SDQKRQ--AFSKRKRGLILKSYQLYKLTDAQVFVFIVNDKGSSWAYASP-
---FARTLGSPHLA------
>jgi|Chlsc1|10842|g2067.t1
----------SDQKRQ--AFSKRKRGLILKSYQLYKLTDAQVFVFIVNDKGSSWAYASP-
---FARTLGSPHLA------
>jgi|ChlreiCC4532_1|24707|Cre06.g253250_4532.1
----------SDQKRQ--AFSKRKRGLILKSYQLFKLTDAQVFVFIVNDKGSSWAYASP-
---FARTLGSPHLA------
>jgi|Chlre5_6|14294|Cre06.g253250.t1.1
----------SDQKRQ--AFSKRKRGLILKSYQLFKLTDAQVFVFIVNDKGSSWAYASP-
---FARTLGSPHLA------
>W.mirabilis.04757_Ma1
GRKKLEVKYEQESGKRMMRYQKRRAGVMKKAAELSILTGAKVLLLIFDD----------K
NEAQGQTQGKEAQC--KTIH
>W.mirabilis.22924_Ma1
GRNKLEMKYEEEPAKRMARYKTRKPGLMKKAAELSILTGAKVLLLISDE----------E
DEVQGETQGDGDQR--RKIH
>W.mirabilis.24350_Ma1
GRNKLEMKYEEEPAKRMARYKTRKPGLMKKAAELSILTGAKVLLLI--QS-------DEE
DEVQGKTQGDRDQRRKIHCL
>AT1G48150.1
TKRKIEIEKRMTKQQRSVACSKRRPTLFSKAADLCLLSGANIAVFVTSPSDVVYSFSYSA
SEIVDCYLNNKSPP--KTTI
>AT5G27130.1
TKRKIEIKKRETKEQRAVTCSKRRQTVFSKAADLCLISGANIAVFVTSPSDVVYSFSYSA
YEIADCYLNRKPPP--K-IV
>LOC_Os01g11510.1_Ma1
--RRTGAAYVDDERERDITFFKRRNGLFKCASDLSILTGASVAVVIDQNRSKFHAVGTPV
QAVVDAALSSDVEE--AAAE
>Bradi3g39575.1_Ma1
PRRRWSVVYIENDIERNVTFFRRRFGLFKGLADLSAITGARAAVILA-ADGKMHSFGTPA
NAIVDAFLLGGPPV--KSF-
>Bradi1g57410.3_Ma1
PRERRSVVYIENDDERSVTFSKRRLGLFKGASDLAAVTGARVAIVLT-DSTKMHSFGTPA
DPIIHAFLS--GVP------
>Bradi1g57422.1_Ma1
RKERRSVVYIENDEQRSVTFSKRRLGLFKGASDLAAVTGVRVAIVLT-DSRKMHSFGTPA
DPIIHAFLS---GV------
>Bradi1g57870.1_Ma1
RRERRLVQYIGDNRARDITFYKRRSGLFKSATDLHSLTNARVAVILT-DNGRMHSFGTPA
DPIVDAFLSRDPPI--EPLT
>Bradi1g57875.2_Ma1
RRERRFVQYIRDNRERDITFYKRRGGLFKSAADLSVLTGARVAVILTPENGKMHSFGTPA
ERIVDAFLSGVPPI--GPL-
>411193_Ma1
GRKPTDLAYIRQETKRRNTFRKRWEGARKKAEELHILTRARVRLMAF-E-GVLYVYNSSA
ESDVNNGVADNDHQ------
>85851_Ma1
GRCKIEIKYLTVKSNRNATFRKRSCGLMKKADEIHILCGAELMLEMEPEGGTPRIYA---
SEKRNDYVSNPRYH--INSK
>411173_Ma1
GRCKIEIKYLTVKSNRNATFRKRSCGLMKKADEIHILCGAELMLEMEPEGGTPRIYA---
SEKRNDYVSNPRYH--INSK
>EDQ87957
GKRRVDIEYLENERARQVTLNKRKYGLFKKAQELAILCGCEIGIIIYDWKDRSYLYSKSI
SDTLTRLAKDQAAP--LDAH
>AT1G46408.1
-KRKIAIEKIQNKNPRAVSFSKRRKGLYSKASELCLLSDAEIAIIATPVSNAFYSFGSSV
DNVVAAFLANQRPC------
>AT5G04640.1
-KRKISIELIEKKDSRAVAFSKRSRGLYSKASDLCLLSDAQIAIIATPVSNSFYTFGSSV
DNVVAAFLTNQRPR------
>AT5G49490.1
TKRKIAIETIQKSDYLRVTCTKRREGLFSKASQLCLLSDAQIAILATPPSNSFYSFGSSV
DAVVSSFLSGQRCVPLQEDT
>AT5G38620.1
TKRKIAIETIQKRDSLRVTCTKRRKGLYSKASQLCLLSDAQIAILATPPSDSFYSFGSSV
DAVVSAFLSGKRPVSAPKDN
>AT5G49420.1
TKRKIAIETIQKRDSLRVTCTKRREGLYSKASQLCLLSDAQIAILATPPSNSFYSFGSSV
DAVVSAFLSGQRPV--PKDN
>AT1G60880.1
---------------KTVAFTKRREGLFRKASQLCLLSATQIAILAAPMSHSFYSFGSSV
DNVVSSLLYD-HPP--LTAN
>AT1G60920.1
TKRKIEMKRIEDKNVRAVAFTKRKSGLFHKASELCLLSGTQIAILATPLSHSFYSFGSSV
DHVVSSLLHNQHPS--LPTN
>AT3G04100.1
GKQKIEMKKVENYGDRMITFSKRKTGIFKKMNELVAMCDVEVAFLIFSQPKKPYTFAHPM
KKVADRLKNPSRQE--PLER
>PRP75546
GKRKINIEFIENRSKRHVTFSKRKQGLIKKAFELSTLTGTQVLLVIASEIGNVYTFATPL
QPIINKKEGMEWIQ--SCLD
>ELR16274
GRRRIDIKFIENKSRRQVTFSRRKRGLMKKAYELTTLTGTQALVLIASETGHVYTFATPL
QPVVTLREGKEIIQ--SCLN
>ELR17758
GRRRIDIKFIENKSRRQVTFSRRKRGLMKKAYELTTLTGTQALVLIASETGHVYTFATPL
QPVVTLREGKELIQ--SCLN
>CAB00023.1
GRVKIKMEYINNKLRRYTTFSKRKTGIMKKAFELSTLTGTQVMLLVASETGHVYTYATPL
QPMISSDTGKAMIQ--SCLN
>NP_001103996.1
GRVKIKMEFIDNKLRRYTTFSKRKTGIMKKAYELSTLTGTQVLLLVASETGHVYTFATRL
QPMITSETGKALIQ--TCLN
>NP_003122.1
GRVKIKMEFIDNKLRRYTTFSKRKTGIMKKAYELSTLTGTQVLLLVASETGHVYTFATRL
QPMITSETGKALIQ--TCLN
>NP_065239.1
GRVKIKMEFIDNKLRRYTTFSKRKTGIMKKAYELSTLTGTQVLLLVASETGHVYTFATRL
QPMITSETGKALIQ--TCLN
>NP_001286837.1
GRVKIKMEYIDNKLRRYTTFSKRKTGIMKKAYELSTLTGTQVMLLVASETGHVYTFATRL
QPMITSEAGKQLIQ--TCLN
>KNC50341
----IAIRYIENKNKRHISFFKRKRGIMKKALELATLTGSQVMLVIASETGHLYTYATPL
QPLVT--EHHNLIA--QLLM
>jgi|Phlfa1|785697|estExt_fgenesh1_pg.C_390100
-RRRIDIAYVHDKPRRHITFSKRKAGIMKKAYELSVLTGTQILLLIVSESGLVYTYSTEL
QPVVTSREGKELIQ--NCLA
>jgi|Walse1|9958|gw1.34.29.1
GRRKINIEYIKDKSRRHITFSKRKNGIMKKAYELATLTGTQVLLLVVSESGLVYTFTT-L
SPVVKTDEGQMIVQ------
>XP_640674.1
GRRKIKIEFIDDKSRRHITFSKRKAGIMKKAYELSTLTGTQVLLLVASETGHVYTFATAL
QPLITRPEGKNLIQ--SCLN
>EGC34727
GRRKIKIEFIDDKSRRHITFSKRKAGIMKKAYELSTLTGTQVLLLVASETGHVYTFATTL
QPLITRPEGKNLIQ--SCLN
>EGG21725
GRRKINIEFINEKSRRHITFSKRKTGIMKKAFELSTLTGTQVLLLVASETGHVYTFATPL
QPLITKPEGKQLIQ--TCLN
>jgi|Hyacur1|660528|fgenesh1_kg.8_symble_395_symble_TRINITY_DN3463_c0_g2_i4
GRRKIKIEYIHDKSRRHITFSKRKAGIMKKAYELSTLTGTQVLLLVASETGHVYTFATPL
QPIITREQGKNLIQ--ACLN
>jgi|Abscae1|493366|MIX1856_16_93
GKRKIKIEYISDKTRRNITFSKRKTGIMKKAYELSTLTGTQVLLLVVSETGLVYTFTTPL
QPLVTKPEGKNLIQ--TCLN
>jgi|Abscae1|426421|fgenesh1_kg.8_symble_2370_symble_TRINITY_DN4332_c0_g2_i1
GRRCIPIAYITDKTRRHITFSKRKAGIMKKAYELSTLTGTQVLLLVVSETGLVYTFTTPL
QPLVTKPEGKNLIQ--TCLN
>jgi|Neocon1|917175|fgenesh2_kg.237___36___TRINITY_DN1771_c0_g1_i4
GRRKIKIEYIDDKSRRHITFSKRKAGIMKKAYELSTLTGTQVLLLVASETGHVYTFATTL
QPLITKTEGKTLIQ--SCLN
>jgi|Neocon1|800214|fgenesh1_pm.106_symble_31
GRRKIKIEYIDDKSRRHITFSKRKAGIMKKAYELSTLTGTQVLLLVASETGHVYTFATTL
QPLITKTEGKTLIQ--SCLN
>jgi|Malpa1|3905|KOS12955
GRRKIKIEFIDDDSRRHITFSKRKAGIMKKAYELATLTGTQVLLLVVSQTGLVYTFTTPL
EAVVKEPEGRNLIQ--ECLN
>EGG21593
GRRKIKIEFIDDKSRRHITFSKRKAGIMKKAYELSTLTGTQVLLLVASETGHVYTFATSL
QPLITRADGKNFIQ--QCLN
>KYQ99803
GRRKINIEFIGDKSRRHITFSKRKSGIMKKAYELSTLTGTQVLLLVASETGHVYTFATPL
QPLITKQEGKTLIQ--ACLN
>KYQ92580
GRRKIKIEFIEDKNRRHITFSKRKSGIMKKAYELSTLTGTQVLLLVASETGHVYTFATPL
QPLITKPEGKNLIQ--QCLN
>jgi|Batsa1|5150|transcript:OON08504
GRRKIKIEYIADKSRRHITFSKRKAGIMKKAYELSTLTGTQVLLLVASETGHVYTFATPL
QPLITKPEGKSMIQ--MCLN
>KJE90106
---KINIEFIEDKSRRHITFSKRKAGIMKKAYELSTLTGTQVLLLVASETGHVYTFATPL
QPLITKPEGKNLIQ--TCLN
>jgi|Cryam1|2882|ODN74223
-RRKIKIEYISDKSRRHITFSKRKAGIMKKAYELSILTGTQVLLLVVSETGLVYTFTTSL
QPLVQKQEGKSLIQ--ACLN
>jgi|Cryam1|2883|ODN74222
-RRKIKIEYISDKSRRHITFSKRKAGIMKKAYELSILTGTQVLLLVVSETGLVYTFTTSL
QPLVQKQEGKSLIQ--ACLN
>jgi|MocaN2610_1|2243|BGZ47_002251-T1
GRRKIKIEYIEDKSRRHITFSKRKSGIMKKAFELSTLTGTQVLLLVVSETGLVYTFTTPL
QPLVTKAEGKNLIQ--ACLH
>KNC81010
GRRKIPIEFIDDKSRRHITFSKRKAGIMKKAYELSTLTGTQVLLLVASETGHVYTFATPL
QPLITKPEGKNLIQ--ACLN
>KNC81011
GRRKIPIEFIDDKSRRHITFSKRKAGIMKKAYELSTLTGTQVLLLVASETGHVYTFATPL
QPLITKPEGKNLIQ--ACLN
>jgi|Naegr1|81157|estExt_fgeneshNG_pg.C_520029
GRRKINIEFIQDKSRRHITFSKRKAGIMKKAYELSTLTGTQVLLLVASETGHVYTFATPL
QPLITQTEGKNLIQ--QCLN
>jgi|Abscae1|447495|fgenesh1_pm.9_symble_220
GRRKIKIEYIEDKNRRHITFSKRKAGIMKKAYELSTLTGTQVLLLVVSETGLVYTFTTVL
QPIVTKPEGKNLIQ--ACLN
>jgi|Abscae1|405623|fgenesh1_kg.3_symble_1795_symble_TRINITY_DN15388_c0_g1_i1
GRRKIKIEYIEDKNRRHITFSKRKAGIMKKAYELSTLTGTQVLLLVVSETGLVYTFTTVL
QPIVTKPEGKSLIQ--ACLN
>jgi|Entmai1|556049|estExt_Genewise1Plus.C_Chr_07_t30143
-RRKIKIEYIKDKSRRHITFSKRKAGIMKKAYELSTLTGTQVLLLVVSETGLVYTFTTPL
QPLVTKAEGKNLIQ--SCLN
>jgi|Abscae1|418314|fgenesh1_kg.6_symble_1764_symble_TRINITY_DN7398_c1_g2_i1
GRRKIKIEYIEDKNRRHITFSKRKAGIMKKAYELSTLTGTQVLLLVVSETGLVYTFTTVL
QPIVTKPEGKSLIQ--ACLN
>jgi|Abscae1|427508|fgenesh1_kg.9_symble_660_symble_TRINITY_DN7398_c1_g1_i2
GRRKIKIEYIEDKNRRHITFSKRKAGIMKKAYELSTLTGTQVLLLVVSETGLVYTFTVKL
QPIVTKPEGKSLIQACLNAP
>jgi|Hypros1|5751|FUN_005866-T1
-RRKIEIKFISDKSRRHITFSKRKAGIMKKAYELSVLTGTQVLLLVVSETGLVYTFTTPL
QPLVTKAEGKNLIQ--ACLN
>jgi|Umbpus1|104535|LPUS_11329T0
-RRKIDIKFIQDKSRRHITFSKRKAGIMKKAYELSVLTGTQVLLLVVSETGLVYTFTTPL
QPLVTKAEGKNLIQ--ACLN
>jgi|Frien1|3893|B0A54_17353
-RRKIEIKFIQDKSRRHITFSKRKAGIMKKAYELSVLTGTQVLLLVVSETGLVYTFTTPL
QPLVTKPEGKNLIQACLNAP
>jgi|Frien1|9189|B0A54_10800
-RRKIEIKFIQDKSRRHITFSKRKAGIMKKAYELSVLTGTQVLLLVVSETGLVYTFTTPL
QPLVTKPEGKNLIQACLNAP
>jgi|Mordel1|425588|CE425587_20711
-RRKIEIKFIQDKSRRHITFSKRKAGIMKKAYELSVLTGTQVLLLVVSETGLVYTFTTPL
QPLVTKAEGKNLIQ--ACLN
>jgi|Drest1|462|transcript:EWC48514
-RRKIEIKFIQDKSRRHITFSKRKAGIMKKAYELSVLTGTQVLLLVVSETGLVYTFTTPL
QPLVTRAEGKNLIQ--ACLN
>jgi|Entmai1|525307|e_gw1.21.210.1
GRRKIKIEYIQDKSRRHITFSKRKAGIMKKAYELSTLTGTQVLLLVVSETGLVYTFTTPL
QPLVTKTEGKNLIQ--SCLN
>jgi|Pincor1_1|208745|e_gw1.18.375.1
GRRKIKIEYIEDKSRRHITFSKRKAGIMKKAFELSTLTGTQVLLLVVSETGLVYTFTTPL
QPIVTKPEGKNLIQ--ACLN
>jgi|Asppro1|243728|gm4.5925_g
-RRKIEIKFIQDKSRRHITFSKRKAGIMKKAYELSVLTGTQVLLLVVSETGLVYTFTTPL
QPLVTKPEGKNLIQ--ACLN
>jgi|Geopyr1|17309|FUN_017488-T1
GRRKIKIEYIDDKSRRHITFSKRKAGIMKKAYELSTLTGTQVLLLVVSETGLVYTFTTPL
QPLVTKPEGKNLIQ--ACLN
>jgi|Abobi1|396288|e_gw1.7.291.1
GRRKIKIEFIQDKSRRHITFSKRKAGIMKKAYELSTLTGTQVLLLVVSETGLVYTFTTAL
QPLVTQPEGKNLIQ--ACLN
>jgi|Abscae1|414514|fgenesh1_kg.5_symble_2205_symble_TRINITY_DN307_c0_g1_i1
GRRKIKIEFIEDKSRRHITFSKRKAGIMKKAYELSTLTGTQVLLLVVSETGLVYTFTTPL
QPLVTKPEGKNLIQ--ACLN
>AT1G47760.1
GRRKIEIKFIEDSIERKATFSRRRNGIFKKADELAKLCNVEIAVLVISPTNIPYTYGYPF
NDVVERIQNPSASS--KLRS
>EDQ88084
GRKKLEIKP-REGNQRQATFTKRKEGVFKKIHELAILCDCDVAFILYDWKGRSFLYSADA
DAAKEQPEARSHPY--SVP-
>LOC_Os07g04170.1_Ma1
RRGRRKVRYIEEDRDRSLTLSKRRDGLFKLANDLSLLTDASVAICLH-DSNKAQFFGAPV
KPVVDAFVS--EAE------
>AmTrH2.01G096900.1
GRQKIDIKFIENKENRQVTFSKRRTRLFNKAADLCVHYDASIAILTFSRAGRPYAFADRI
DSIIHRFVRTHSDQ--EPSN
>AmTrH2.01G097100.1
GRKKIDIKLIENKNNLQVTFSKRRNGLSRKAFDLCIKYGTSIAILAFSPAGRPYPFAHPI
DSIIHRFIRTHNNE--EPSN
>jgi|Dialut1|8079|KFE25_004449.1
GRRKIDIKPIKEYNRRKITLKKRAAGLVKKAIELSVLCECEIGLFVMGEGSKLMQYTSEM
EEMMLRWIQTPGFP--EVVK
>VIT_210s0003g03015.1_Ma1
-----KIEPIQNLEHRNIVFSKCKQKLFKKATKLSTLYGANTAIVVFSPQGNVYSFGSPV
DTIFNRFLNQNPEV--KAQY
>VIT_210s0003g03020.1_Ma1
----MKIEPIQDLEQRRIVFSKCKRGLFKKAAELSILCGADTAIVVFSPQGIVHSFGSPV
DSIINRFLSQNPRV--NPQY
>91791_Ma1
GKQKIQIAFIKNQTTRKQTFRKRNGGLYKKAYELAVLCGAQVVVKV-DPKGKSYSWKPDH
ENKIPKYNDGS---------
>AmTrH2.07G063800.1
GRRAIEIKYIENKNARHVTFSKRRLGLYRKVFDLCIDGGAECAAVLFSEAGKPFPFLPHT
DSVLQRFIQTQDPN--NQQA
>LOC_Os03g14850.1
TRKKIEIKR-GDKKVRDACFSKRHTTIFNKANELAILCGVMVAVVFVSPNGGIFSFGYPV
SSVANRFLANAPNN--TSVS
>Prupe.3G032000.1_Ma1
--RRVEIKKVEEKNKRHVTFSKRKRGLFNKAAELSVLCGAETAGIVVSSNGKVFCFGSPA
DTVIHRYLGHNASS--LLHA
>Prupe.3G035200.1_Ma1
GRRRIEIKRIEEKNKRHVTFSKRKKGIFNKAAELSVLSGAEIATMVVSSNGKVFCFGTPY
DAVINCYLGHHTAP------
>CEO95830
GRRKIKIEMIPDAKNRTVTFNKRKVGLLKKAIELSVLCGVDVALVVFG-KDTIYKFSDDL
DVLMNRYVSYSGHV--QELT
>93174_Ma1
GRRKIDIKYLVKNNPRTQTFRKRTEGLFKKAIELQVLCGAKVEVTVIYDSGKHFFYSDPP
QKLPPKITVESVIA--SN--
>LOC_Os05g23780.1
GRKKVEIKRIEKKDARDVCFSKRRQTLFNKAGELSLLCNANIAAVVISPAGRGFSFAHPV
DDVADRLASMAMGI--PNNH
>CEP03946
GRKKIAIERIEDAKHRAITFRKRRVGLLKKAIELSKLCDMDVSVVI--STADL------S
ADTTTTFSSTDIHR------
>jgi|Graco1|1228|PXF48615.1_tr1
GRKRKAIEPIQNRNKQRVTFSKRKDGLLKKAYELGVLCDCEIGVIIFNPSGNLFEYCVQM
ENLLQRYASYKGPS--MRME
>AT1G29962.1
GKQRINIKKIEKDEDRLVTLSKRRNGIYTKLSELSILCGAEVAFLGYSCSGKPYTFGSPF
QAVAERFLNGEASS--SSSS
>AT1G28450.1
GKQKINIKKIEKDEDRSVTLSKRLNAIYTMIIELSILCGVEVAFIGYSCSGKPYTFGSPF
QAVVERFLNGEASS--SSSS
>AT1G28460.1
GKQKINIKKIEKDEGRSVTFSKRLNGIYTKISELSILCGVEVAFIGYSCSGKPYTFGSPF
QAVAERFLNGDASS--SSSS
>AT3G66656.1
GRRKIKMEKVQDTNTKQVTFSKRRLGLFKKASELATLCNAEVGIVVFSPGNKPYSFGKPF
DVIAERFKNEFEEE--EEGD
>AT2G34440.1
GRRKIKMEMVQDMNTRQVTFSKRRTGLFKKASELATLCNAELGIVVFSPGGKPFSYGKPL
DSVAERFMREYDDS--DSGD
>jgi|Phaant1|39235|Phant.0089s0100.1
GRRKINVQLIQNERHRAVTFAKRKGGLIKKAAELSILCDAEVAVVVAS-KNKMTIYSKPF
EQIIKKYHSSRDWR--EITT
>jgi|Phaant1|39236|Phant.0089s0100.4
GRRKINVQLIQNERHRAVTFAKRKGGLIKKAAELSILCDAEVAVVVAS-KNKMTIYSKPF
EQIIKKYHSSRDWREITTSD
>jgi|Phaant1|39237|Phant.0089s0100.2
GRRKINVQLIQNERHRAVTFAKRKGGLIKKAAELSILCDAEVAVVVAS-KNKMTIYSKPF
EQIIKKYHSSRDWREITTSD
>jgi|Phaant1|39238|Phant.0089s0100.3
GRRKINVQLIQNERHRAVTFAKRKGGLIKKAAELSILCDAEVAVVVAS-KNKMTIYSKPF
EQIIKKYHSSRDWREITTSD
>jgi|Phaglo1|15856|Phglo.0029s0037.2
GRRKINVQLIQNERHRAVTFAKRKGGLIKKAAELSILCDAEVAVVVAS-KNKMTIYSKPF
EQMIKKYHSSRDWR--EIST
>jgi|Phaglo1|15857|Phglo.0029s0037.1
GRRKINVQLIQNERHRAVTFAKRKGGLIKKAAELSILCDAEVAVVVAS-KNKMTIYSKPF
EQMIKKYHSSRDWREISTSD
>CEP01376
GRRKIEICRIDNDRKRSVTFNKRKLGLIKKASELAVLCDCDVGLLIHK-DGKMCQYASDL
GQLLGTFKEHCDAG--RPTE
>LOC_Os06g22760.1
-KRKIEIKRIKNEEARQVCFSKRRPSVFKKASELYTVCGAEVAMLVKSPAGKFFSFGAPV
GFVLSRFHATTTSR--KHSS
>VIT_200s1450g00005.1
-----------------VTFSKRRTGLFKKVGDLCSLCGVEATVIVFSPAGRPFVFGHPA
DSVIDRFLHQEPH---SSAS
>VIT_210s0003g03025.1
GRKKIEIRKIEKKSSLEVTFSKRRAGLFKKAGELCVLCGAEAAVIVFSPGGRAFVFGHPA
DAVIDHFLGRDTDT--SSRG
>VIT_210s0003g03970.1
-------------SSLEVTFSKRRTGLFKKAGELCVLCGAEAAVIVFSPGRRAFVFGHPA
DAVIDRFLHRETN----SRA
>VIT_207s0005g06590.1
-------------SSLEVTFSKRRTGLFKKAGELCVLCGAEAAVIVFS-PGRAFVFGHPS
ADAIDRFLHRETNSRALVPA
>AT1G65360.1
GRRKVEIVKMTKESNLQVTFSKRKAGLFKKASEFCTLCDAKIAMIVFSPAGKVFSFGHPV
DVLLDHF-----R----GCV
>AT1G01530.1
GRRKIELVKMTNESNLQVTFSKRRSGLFKKGSELCTLCDAEIAIIVFSPSGKAYSFGHPV
NKLLDHS-----L----GRV
>AT2G24840.1
GRQKIPMVKIKKESHRQVTFSKRRAGLFKKASELCTLCGAEIGIIVFSPAKKPFSFGHPV
ESVLDRYVS---R----NNM
>AT4G36590.1
GRQKIEMKKMENESNLQVTFSKRRFGLFKKASELCTLSGAEILLIVFSPGGKVFSFGHPV
QELIHRFSNPNHN----SAI
>VIT_203s0088g00590.1
GRQKIEISKIPKKNHLQVTFSKRRSGLFKKASELCTLCGANVAIIVFSPAGKVFSFGHPV
ESIVDRFFT---C----NPI
>VIT_203s0088g00610.1
GRQKIEIAKIPKKNHLQVTFSKRKSGLFKKASELCTLCGANIAILVFSPGGKVFSFGHPV
RYIYSFFANIPPTK------
>AT5G60440.1
GRQKIEMVKMKNESNLQVTFSKRRSGLFKKASELCTLCGAEVAIVVFSPGRKVFSFGHPV
DSVIDRFIN---N----NPL
>VIT_201s0010g01530.1
GRQRIEIAKIKNESNLQVTFSKRRAGLFKKASELCTLCGAETAIIIF-SPGKIYSFGHPI
ESIIDRFLARNPFL------
>VIT_201s0010g01500.1
GRQRVEMTKMAKESNLQVTFSKRRSGLFKKASELSTLCGAETAIIVF-SPGKVYSFGHPV
ESIVDRFLTRNPLTNAGTLQ
>VIT_203s0088g00550.1
GRQRVEMAKMTKESNLQVTFSKRRSGLFKKASELCTLCGVEIAIVVF-SPGKVYSFGHPV
ESIIDRFLTRNPLPNSSALQ
>VIT_203s0088g00510.1
GRQKVEMTKMTKESNLQVTFSKRRSGLFKKASELCTLCGAEIAIIVF-SPGKMYSFGHPV
ESIIDRFLT--GNPHSGALQ
>VIT_203s0088g00600.1
GRQKVEMTKMTKESNLQVTFSKRRSGLFKKASELCTLCGAETAIIVF-SPGKLYSFGHPV
ESIIDRFLMRNPLPNSGALQ
>SEGI_04971
GKKRMEMKRIEEACRRKATFRKRKKGLFKKAEELSILCEAQVAVIVISETGAVSTFS--S
HEFLLDFDNLDTIC--DDIS
>W.mirabilis.15829
GKTR--MKRIKNATRSRVTFSKECIALLKKAYELASFCDAEVSLAFFFPKGKVYVFASWR
IQEVNRVLLYQTHQ--QG--
>LOC_Os02g06860.1
GRQRIEMKLIENKEARQVCFSKRREGVFKKASELSVLCGARVAVVFFSPAGRPHCFGHPV
SAVADRFLLGRSPA--DAAA
>LOC_Os09g02780.1
---------MESEEARKVCFSKRRADLFKMASELSVHFNADVAAVVFSPAGRAYSIG--D
PSVMDRFLSLPAPA------
>LOC_Os01g74440.1
GRQKIEIRRIESEEARQVCFSKRRAGFFKKASELSILCSADVAAVVFSPAGKAYSFGHPV
ECLLERFLPDSSSG--AAAR
>LOC_Os09g02830.1
GRQKIEIRRIESEEARQVCFSKRRAGFFKKASELSILCSADVAAVVFSPAGKAYSFGHPV
EFLLDRFLSSSLPA--TA--
>AmTrH2.01G163400.1
GRRKIEIKKINDQDARQVCFSKRRAGLFKKASELCILCGAEVAVIVFSLAGKAYTFGH-V
DSVLDRFHRHQTSG--PTGP
>jgi|Phaant1|27944|Phant.0048s0044.1
GRRKIEIVRIDNERHRQVTFTKRKGGLIKKATELSILCDAEVAVIIFTDNQKMSIYAS-A
DETVRKFLEHK-------DV
>jgi|Phaant1|38060|Phant.0081s0122.1
GRRKIEIVRMDNERHRQLTFTKRKGGLIKKATELSVLCGAEVAVIIFTDNQKMSIYAS-A
DETVRKFLEHK-------DV
>Sphfalx02G027400.1
GRAKIEIKKIENPSARQVCFSKRRVGLIKKASELSILCGSDVGIIVFSQAGKAFSFGH-V
DYVIDKTLISDAVT--TDDQ
>Pp3c16_19170V3.1
GRAKIEIKKIENPSARQVCFSKRRGGLIKKASELSILCGSEVGVIVFSQAGKAFSFGH-I
DYVIDKTLSGESS---DSDS
>Pp3c25_6940V3.1
GRAKIEIKKIENSSARQVCFSKRRGGLIKKASELSILCGSEVGVIVFSQAGKAFSFGHPI
DYVIDKTLSGELSDSDSGTA
>101522
GRAKIEIKKIENRSARQVCFSKRRMGLIKKASELSILCGSEVGIIVFSQAGKAFSFGH-I
DYVIDKTLKRPVQI--NCEK
>9595
GRAKIEIKKIENRSARQVCFSKRRMGLIKKASELSILCGSEVGIIVFSQAGKAFSFGHPI
DYVIDKTLKRPVQINCEKIE
>XP_024534891.1
GRAKIEIKKIENRSARQVCFSKRRMGLIKKASELSILCGSEVGIIVFSQAGKAFSFGHPI
DYVIDKTLKRPVQINCEKIE
>9597
GRAKIEIKKIENRSARQVCFSKRRMGLIKKASELSILCGSEVGIIVFSQAGKAFSFGH-I
DYVIDKTLKRPVQV--NCEK
>9596
GRAKIEIKKIENRSARQVCFSKRRMGLIKKASELSILCGSEVGIIVFSQAGKAFSFGHPI
DYVIDKTLKRPVQVNCEKIE
>Ceric.04G082300.1
GRAKIEIKKIENPSARQVCFSKRRVGLIKKASELSILCGSEVGIIVFSQAGKAFSFGH-I
DYVIDKTLKRPVSV--SAEK
>Azfi_s0684.g082058
GRAKIEIKKIENPSARQVCFSKRRVGLIKKASELSILCGSEVGIIVFSQAGKAFSFGH-I
DYVIDKIMKRPVSV--DKEK
>Sacu_v1.1_s0008.g004031
GRAKIEIKKIENPSARQVCFSKRRVGLIKKASELSILCGSEVGIIVFSQAGKAFSFGHPI
DYVIDKIMKRPVSVDKEKIE
>Ceric.11G071800.1
GRAKIEIKKIENPSARQVCFSKRRVGLIKKASELSILCGSEVGIIVFSQAGKAFSFGH-I
DYVIDKTLERPVSV--DSDK
>Ceric.23G035100.1
GRAKIEIKKIENPSARQVCFSKRRVGLIKKASELSILCGSEVGIIVFSQAGKAFSFGHPI
DYVIDKTLKRPVSVDTEKIE
>LOC_Os01g52680.1
GRGRSEIKRIENPTQRQSTFYKRRDGLFKKARELAVLCDADLLLLLFSASGKLYHFLSPV
REFVERYEATT-------HT
>Ceric.07G094900.1
GRGKIEIRRIENASSRQVTFAKRRAGLVKKALELSILCDAEIAMLIAPSSGKPFNFASPF
EDIIQRYMNYKVGK--DIFG
>SEGI_16940
GRVKIAIERIENATNRQVTLSKRKSGLFKKCKELSILCDAEVAAIVFSNTRKLYHFPEHV
RSTIERYKSVTNCS--LQDR
>VIT_218s0041g02140.1
ARGKIQMKRIENPVHRQVTFCKRRAGLLKKAKELSVLCDAEIGIFIFSAHGKLYELATKM
QGLIEKYMKSSCGS--QDDQ
>AmTrH2.11G127800.1
ARGKVQLKRIENPVHRQVTFCKRRAGLLKKARELSTLCDADIGVIIFSTHGKLYDLSTNM
QELIERYMKSSHGA--QTEQ
>LOC_Os08g02070.1
ARGKVQLRRIENPVHRQVTFCKRRAGLLKKARELSILCEADIGIIIFSAHGKLYDLATTM
EELIERYKSASGEQANACGD
>LOC_Os06g45650.1
GQGKIEMKRIEDATRRQVTFSKRRAGFLKKANELAVLCDAQVGVVVFSDKGKLFDFCSPL
MELFHRYEITTRNT--RLQE
>AT1G71692.1
ARGKIQLKRIENPVHRQVTFCKRRTGLLKKAKELSVLCDAEIGVVIFSPQGKLFELATKM
EGMIDKYMKCTGGG--RGSS
>W.mirabilis.07523
GRGKVELKEIDNDSNRQVTFSKRRNGLFKKAEELSILCRADVGVIIFSSTGKLYEFCN-M
NHVLEKYHKAP-------GK
>jgi|Chlat1_1|8588|Chrsp86S07989
GRAKIEIRRIEHATSRQVTFSKRRSGLLKKAYELSVLCDADIAVIMFSPTGKLFEYAN-I
EDILERYRNTP--K--EYRD
>GAQ89767.1
GRAKIEIKRIDNATNRQVTFSKRRNGLLKKAYELSVLCDADVAVIMFSPTGKLFEYASSM
KEILDRYHNAPQEQ--REKR
>LOC_Os12g31748.2
GRGKVQVRRIENEVSRQVTFSKRRPGLLKKAHEIAVLCDVDVAAIVFSAKGNLFHYASSM
ERILEKYDRHE--L--LSEG
>jgi|Spimu1_1|555|SM000010S04327
-----------------ITFSKRRNGLIKKASELSVLCGCDVAVILFSPTGKYVEFCS-M
PDMLARSAAQQQDP--VQAA
>jgi|Spimu1_1|20304|SM000052S17703
-----------------ITFSKRRNGLIKKASELSVLCGCDVAVILFSPTGKYVEFCS-M
PDMLARSAAQQAD---MQAA
>jgi|Spimu1_1|257|SM000001S04661
----------------QITFSKRRNGLIKKASELSVLCGCDVAVILFSPTGKYVEFCCSM
PDMLARSAAQQADVQAAPGS
>Azfi_s0242.g059800
----------ENNISRQTTFSKRRNGLMKKAHELSVLCDSEIALIVFSSSGKLFEFAS-M
EKTLQRYRKFSSTT--EGAN
>jgi|Spimu1_1|10248|SM000213S06824
GRRKIEIRPIADPTTRQVTFSKRRHGLFKKADQLAILCEADVAVILFSSTGRLFAFANSV
AEVLERYHNHS--P--ADQG
>jgi|Spimu1_1|16402|SM000358S13184
----------------QVTFSKRRHGLFKKADQLAILCEADVAVILFSSTGRLFAFANSV
AEVLERYHNHSPAP--AEQG
>jgi|Spimu1_1|21825|SM000060S19692
GRRKIEIRPIADPTTRQVTFSKRRHGLFKKADQLAILCEADVAVILFSSTGRLFAFASNV
AEVLERYHNHSPAPAEQGRS
>AT5G20240.1
GRGKIEIKRIENANNRVVTFSKRRNGLVKKAKEITVLCDAKVALIIFASNGKMIDYCCPL
GAMLDQYQKLS-------GK
>VIT_218s0001g01760.1
GRGKIEIKRIENSSNRQVTYSKRRNGIMKKAKEITVLCDAHVSLVIFASSGKMHEYCSPL
IDILDRYHKQS-------GK
>AmTrH2.06G101000.1
GRGKIEIKRIESSTNRQVTFTKRRTGILKKAREISVLCDAKVSLVLFSSTGKMFEYCTPL
KDMLGEYQRTS-------GN
>AmTrH2.11G096800.1
GRGKIEIKRIENSANRQVTYSKRKSGILKKAKEISVLCDAKVSLVIFSSAGKMSEFCSPL
KNMLEEYQRTS-------GK
>SEGI_22415
GRGKIEIKKIENTTNRQVTFSKRRAGLFKKAKEISILCEADVAIIVFNSTGRLFDFAS-M
KRTFERYKNAS-------GG
>LOC_Os04g52410.2
GRGRVELKKIENPTNRQVTFSKRRMGLLKKANELAILCDAQIGVIVFSGTGKMYEYSSPI
ANIFDRYLKAP------STR
>SEGI_19423
GRGKIEIKRIENRTNRQVTFSKRRSGLIKKAYELSVLCQAEVGLIVFSSRGKLYEYGSHL
QNVFHKKTTKRIAS------
>LOC_Os12g10520.1
-RGKVQMRRIENPVHRQVTFCKRRGGLLKKARELSVLCDADVGVIIFSSQGKLHELATNM
HNLVERYQSNV-AG--GQME
>LOC_Os06g23950.1
-RGKTVISRIENTTSRQVTFSKRRSGLFKKAKELAILCDAQVGVLVFSSTGRLYDYSNSS
RNLYDQLLG-----------
>LOC_Os01g66030.1
GRGKIEIKRIENSTNRQVTFSKRRSGILKKAREISVLCDAEVGVVIFSSAGKLYDYCSPL
SRILEKYQTNS-------GK
>LOC_Os05g34940.1
GRGKIEIKRIENSTNRQVTFSKRRAGILKKAREIGVLCDAEVGVVIFSSAGKLSDYCTPL
SRILEKYQTNSGKILWDEKH
>LOC_Os02g07430.1
GRGKIEIKRIENATNRQVTFSKRRGGLLKKANELAVLCDARVGVVIFSSTGKMFEYCSPL
RELIEHYQTVT------NTH
>pm018083g0010
---KIEIKRIDNATSRQVTFSKRRNGLLKKAYELSVLCDVDIGVLIFSPSGKLFQYAS-M
DDILARYQSRPVDQ--KERA
>AT3G57390.1
GRGRIEIKKIENINSRQVTFSKRRNGLIKKAKELSILCDAEVALIIFSSTGKIYDFSS-M
EQILSRYGYTT-------AS
>LOC_Os04g23910.1
GRGKIAIKRIDNTMNRQVTFSKRRGGLMKKARELAILCDADVGLIVFSCTGRLYDFSS-M
KSIIERYQEAG-EE--HCRL
>AT5G23260.2
GRGKIEIKKIENQTARQVTFSKRRTGLIKKTRELSILCDAHIGLIVFSATGKLSEFCSEM
PQLIDRYLHTN-----GLRL
>VIT_201s0011g01560.1
GRGKIAIRRIENNTNRQVTFSKRRGGLFKKAHELSVLCDAQIGLIIFSSTGKLSEYCSLM
EQIIRRYQRVT------GTH
>LOC_Os08g33488.1
GRGKIEIKRIDNATSRQVTFSKRRSGLFKKARELSILCDAEVGLLVFSSTSRLYDFAS-M
KSIIERYNETK-ED--PHQT
>AmTrH2.05G000900.1
GRGKIVIRRIDNSTSRQVTFSKRRSGLMKKAKELSILCDAQVGLLVFSSTGRLYEFSS-L
KDIIDRYQKTKEGR--DRDL
>AmTrH2.01G083000.1
GRGKIEIKKIENATSRQVTFSKRRAGLLKKAQELSILCDAEVALIIFSSTGKLFEFPS-M
KKTLARYNQCS--D--SSES
>LOC_Os03g08754.1
-RERIAIRRIDNLAARQVTFSKRRRGLFKKAEELSILCDAEVGLVVFSATGKLFQFAS-M
EQIIDRYNSHS-KT--LQRA
>VIT_213s0158g00100.2
GRGKIEIKKIENANSRQVTFSKRRVGLLKKASELAILCDAQVGVIIFSNTGKLFEFSS-M
KRIISRYNKLD-------SS
>VIT_203s0097g00160.2
GRGKIVIRRIDNSTSRQVTFSKRRNGLLKKAKELSILCDAEVGLVIFSSTGKLYDYAN-V
NSVIDRYNKLK-EE--QHQV
>LOC_Os02g49840.1
GRGKIVIRRIDNSTSRQVTFSKRRNGLLKKAKELSILCDAEVGLVVFSSTGRLYEFSS-M
KTVIDRYTNAK-EE--LLGG
>LOC_Os02g36924.1
GRGKIVIRRIDNSTSRQVTFSKRRNGIFKKAKELAILCDAEVGLMIFSSTGRLYEYSS-M
KSVIDRYGKSK-DE--QQAV
>LOC_Os04g38770.1
GRGKIVIRRIDNSTSRQVTFSKRRNGIFKKAKELAILCDAEVGLVIFSSTGRLYEYAS-M
KSVIDRYGRAK-EE--QQHV
>AmTrH2.13G099300.1
GRGKIVIRRIDNSTSRQVTFSKRRNGLLKKAKELAILCDADVGLVIFSSTGKLYEFSS-V
KT----YEVEQ-SR--GSQG
>VIT_200s0211g00150.1
GRGKIEIRRIDNTTSRQVTFSKRRKGLLKKAKELAILCDAEVGLIIFSSTGKLYEFA--S
TRFAASYHL-----------
>VIT_200s0211g00180.1
GRGKIEIRRIDNSTSRQVTFSKRRKGLLKKAKELAILCDAEVGLIIFSSTGKLYEFATSM
KSAIDRYHKSKEEN--HQLL
>AT2G22630.1
GRGKIVIQKIDDSTSRQVTFSKRRKGLIKKAKELAILCDAEVCLIIFSNTDKLYDFAS-V
KSTIERFNTAKMEE------
>AT4G37940.1
GRGKIVIQRIDDSTSRQVTFSKRRKGLIKKAKELAILCDAEVGLIIFSSTGKLYDFAS-M
KSVIDRYNKSKIEQ------
>AT2G14210.1
GRGKIVIRRIDNSTSRQVTFSKRRSGLLKKAKELSILCDAEVGVIIFSSTGKLYDYASNM
KTIIERYNRVK-EE--QHQL
>VIT_218s0001g07900.3
GRGKIVIRRIDNSTSRQVTFSKRRSGLLKKAKELAILCDAEVGVIIFSSTGKLYDYATSI
KSITERYIKAKEEH--QQLV
>jgi|Chabra1|342761|CBR_g37440
-RGKIEIRRIDNATSRQVTFSKRRNGLLKKAYELSVLCDVDIAVIIFSPTGKIFEYAS-M
GDILDRYNNFPEEQ--RQRS
>VIT_208s0007g08790.1
GRGKIEIKKIENINSRQVTFSKRRAGLLKKAKELSVLCDAEVGVIIFSSTGKLYEFSS-M
EHTLTRYGRGL-DS----EL
>Ceric.05G029400.1
---RIAIRRIDNATNRQVTFSKRRNGLLKKASELSILCDAEIAAIVFSSTGRLSEFAS-M
DKIIRRYEDLQ-SQ--S-AS
>AT3G57230.1
GRGKIAIKRINNSTSRQVTFSKRRNGLLKKAKELAILCDAEVGVIIFSSTGRLYDFSS-M
KSVIERYSDAK-GE--TSSE
>Azfi_s0003.g007710
-RGRIQIRRIENTTSRQVTFSKRRNGLLKKAYELSVLCDTDLALIIFSATGKLFEYAN-M
KKVLERYQRYS-RS--L-RT
>Azfi_s0003.g007732
RRGKIAIRRIESRTSRQVTFSKRRNGLLKKAYELSVLCDADIAIIIFSSTGKLFEFASSM
EKIIERYMRHP-RP--AENG
>Sacu_v1.1_s0271.g027022
GRGKIHIRKIENATNRQVTFSKRRAGLLKKAYELSVLCDAEVGVIIFSSTGKLFEFAS-M
KRVLQRYAIRTTGNNEEQAM
>Sacu_v1.1_s0239.g026597
-RGSIPIRRIENATSRQVTFSKRRNGLLKKAHELSVLCDAHVALIIFSSTGKLSHFAG--
---TSRFQF--NLD------
>Ceric.29G021900.1
GRGTIPIRRIDNPTSRQVTFSKRRNGLLKKAYELSVLCDAEVGVMVFSATGRLSEFATSM
QKVLERYQEHSNGA------
>Ceric.34G033600.1
---KIAIRRIDNPTNRQVTFSKRRNGLLKKAYELSILCDAEVGVIVFSSTGKLSEFASSM
SKVIKRYEDLQPH-------
>Azfi_s0062.g035272
-RGSIPIRRIENPTSRQVTFSKRRNGLLKKSYELSVLCDAEVGVIIFSATGKLSEFSTSM
AHIIERYQEYAMGI------
>Azfi_s0028.g024032
-RGSIPIRRIENPTSRQVTFSKRRNGLLKKAYEISVLCDADVGVIIFSATGKLSEFAS--
--------------------
>Sacu_v1.1_s0027.g009704
----IPIRRIENPTSRQVTFSKRRNGLLKKAYELSILCDADVGVIVFSGTGKLSDFAS--
--------------------
>LOC_Os06g30810.1
GRQRIEIRRIDNSGRRQVTFSKRRNGLFKKASELSTLCGASVAVVAFSSAGNVFAFGQPV
DAVVRRFDPLHADG--ADPA
>LOC_Os12g21850.1
GRQRIEIRRIDNKERRQVTFTKRRGGLFKKASELALLTGASVAVVVFSPAKHVYAFGHPV
DAVLRSYASVPGEA--AAVA
>LOC_Os12g21880.1
---------IDNKERRQVTFTKRRGGLFKKASELALLAGASIAVVVFSETNLAYAFGDPV
DAVLLSYGPVPGED--A--E
>CEO99137
GRKKIVIHRIDDQKNRAVTFNKRKVGLMKKAIELSVLCDCEVAVIVFHD-NHLYQYSEEI
DATLERYYMFEGPQ--DTIR
>VIT_200s0386g00010.1
GRKKIEMKLISASDARQVTFSKRRSGLFKKASELATLCDSETAVIAFSPGGKAFSFGHPV
EAVINRYDGQSQAL--DAGD
>LOC_Os06g30830.1
GKQKIEMCCIDGKEKRQVTFSKRRRGLFKKASEISTLSGASIAIVSFSKAGNVFAFGSPV
DAVLRRHVVAGPST--STSH
>AT3G54340.1
ARGKIQIKRIENQTNRQVTYSKRRNGLFKKAHELTVLCDARVSIIMFSSSNKLHEYISPT
KEIVDLYQTISDVD--VWAT
>LOC_Os06g49840.1
GRGKIEIKRIENATNRQVTYSKRRTGIMKKARELTVLCDAQVAIIMFSSTGKYHEFCSPI
KGIFDRYQQAIGTS--LWIE
>AmTrH2.06G157000.1
GRGKIEIKRIENPTNRQVTYSKRRAGITKKARELAVLCDAQVSLIMFSTTGKLSEYCSPP
KEIYDRYQRVSDTN--LWDT
>AmTrH2.09G064400.1
GRGKIEIKRIENPTNRQVTYSKRRGGIIKKAKELTVLCDAEVSLIMFSSTGKFSEYCSPT
KKIYDRYQQVSETN--LWDT
>VIT_218s0001g13460.1
ARGKIEIKRIENSTNRQVTYSKRRNGIFKKASELTVLCDAKVSIIMLSSTGKLHEYISPT
KQIFDQYQNTLGVD--LWSY
>VIT_204s0023g02820.1
GRGKIEIKRIENPTNRQVTYSKRRNGIFKKAQELTVLCDAKVSLIMFSNTGKFHEYTSPT
KKVYDQYQKTLGID--LWSS
>AmTrH2.06G043600.1
GRGKVQLKRIENPNARKVTFTKRRDSLLRKAFEFSLLCEVDVAAIIFSSSDEVYEYS---
TQELTRPWRGRLVM--EDYL
>VIT_213s0074g00182.1
GRRKIEIKKIESKVRLMVTLSKRQAGLFKKAQQLSQLSGATVVVLVFSPTEKPFTSSGGF
DETIASFYGGQVPE--STSQ
>VIT_213s0019g05285.1
-----------------VTFRKRRAGLFKKAQQLSQLSGATVAVLVFSPAGKPFTFSSGF
DETIASFQGGQAPE------
>VIT_200s0250g00085.1
-----------------VTFSKRRAGLFKKAQQLSQLSGATIAVLVFSPAGKPFTFSGGF
DETIASFQGGQVPE--STSQ
>W.mirabilis.01446
GRGKVELKLIENPTARHVTFSKRKLGLKKKAFQLSLLCDAEVALIISSSAGRLFPYGSHI
EETVERYRHYHGDH--EAGK
>W.mirabilis.15810
ARRRTEMKRIEDKIRRQVTFCKRRNGLLKKAHELSVLCGVEVALIVFSSNGKLYEFGSHY
LESLAKYIRI---------S
>W.mirabilis.07026
-RRRTEMKRIEDKIRRQVTFCKRRTGLLKKAQELSILCGVEVALIVFSSNGKLYEFGHGV
PTTVLKYWNIHSKE------
>AT5G65070.3
GRRKVEIKRIENKSSRQVTFCKRRNGLMEKARQLSILCESSVALIIISATGRLYSFSSGI
EDQCTLFTF--EIN------
>AT5G65080.1
GRRRVEIKRIENKSSRQVTFCKRRNGLMEKARQLSILCGSSVALFIVSSTGKLYNSSGDM
AKIISRFKIQQADD--PETL
>AT5G10140.1
GRKKLEIKRIENKSSRQVTFSKRRNGLIEKARQLSVLCDASVALLVVSASGKLYSFSGDL
VKILDRYGKQHADD--LKAL
>AT1G77080.4
GRRKIEIKRIENKSSRQVTFSKRRNGLIDKARQLSILCESSVAVVVVSASGKLYDSSGDI
SKIIDRYEIQHADE--LRAL
>AT5G65060.1
GRRKVEIKRIENKSSRQVTFSKRRKGLIEKARQLSILCESSIAVVAVSGSGKLYDSAGDM
SKIIDRYEIHHADE--LKAL
>AT5G65050.3
GRKKVEIKRIENKSSRQVTFSKRRNGLIEKARQLSILCESSIAVLVVSGSGKLYKSAGDM
SKIIDRYEIHHADE--LEAL
>Azfi_s0009.g011725
GRCKIEIKRIENASTRQVTFSKRRIGLVKKARELSILCDADVALLIISSSGKFYHFANPV
EDMVQHYLLLA-----RRQQ
>Azfi_s0009.g011751
GRCKIEIKRIENASSRQVTFSKRRVGLVKKARELSVLCDADVTLIISSSSGKLFHFANPV
EDMVQHYLLLA-----RRQQ
>Azfi_s0009.g011722
GRCKIEIKRIENDSNRQVTFCKRRVGLVKKARELSVLCDADVALLISSSSGKLFHFANPV
EDMVQHYLLAQ-----RQEK
>Azfi_s0009.g011792
GRCKIQIKRIENATSRQVTFCKRRVGLVKKARELSVLCDADVALIIASSSGKLYHFANPL
EDIIQLHLNQSQRG--PVHD
>Azfi_s0009.g011788
GRCKIQIKRIENATSRQVTFCKRRVGLVKKARELSVLCDADVALIIASSSGKLFHFACPL
EDIVQLYMSQR-----PPQD
>Azfi_s0009.g011735
GRCKIEIKRIENATSRQVTFCKRRVGLVKKARELSVLCDADVALLIASSSGKLYHFANPL
EDIVQLLFSQNQPA------
>SEGI_09184
RRERTVLKKIEKAAARHVTFFKRRRGLIKKAQELSVLCDADVGLIVFSATGKLFEYSNTM
KMIMKKYWEILNNQ--QLNI
>SEGI_18405
GRERTELKKIEKAAASHVTFSKRRRGLIKKAQELSVLCDADVGLIVFSAAGKLFEYSS-L
QHQIAVQFK-----------
>SEGI_28318
GRERTQLKKIEKAAARHATFSKRRKGLIKKAQELSILCDSDVGLIVFSTTGKLFEHSNTM
KVILKKYSESFTGI--LNIE
>SEGI_01739
GRVRIQLKKIEKAAARHVTFFKRRRGLMKKAEELSILCDADIGLIVFSATGKLFEYSN--
---TSLYKPMAVQF------
>SEGI_36345
GRERIQLKKIEKAAARHATFSKRRKGLFKKAKELSILCDADVGLIVFTATGKLFEYSNTI
KTILKKYSESFNGV--LNIE
>SEGI_37109
GRERIQLKKIEKAAARHVTFSKRRKGLFKKAKELSILCDADVGLIVFTAKGKLFEYS-DW
RKGFDSYRL--RMD------
>SEGI_11734
GRERIQLKKIEKAAARHATFSKRRKGLFKKAKELSILCDADVGLIVFTATGKLFEYS---
---NTGYPSSS---------
>W.mirabilis.26785
GRGKIEIKKIENSVHRQVTFCKRRGGLMKKAYELSVLCDAEVALIIFSSRGKLYELANNM
KATLERYQRCSANG--RQLN
>SEGI_03442
GRGKIEIKKIENSTNRQVTFSKRRGGLIKKAQELSILCSAEVAVIIFSNTGKLCEFSNSM
TKILGKYQKEKGSQ--LWDA
>Ceric.27G042700.1
-KRTVKIKRIENAATRQITLLKRRAGLFKKAHDLSVLCEAEVAIIIFSEKGKLFEFARPV
ERLLKRFVGPQQVS--RGIG
>Ceric.12G051800.1
-RRKVKIKRIENGATRQITFSKRRAGLFKKAHDLSVLCDAKVAVIVFSEKGRLFEFASPM
ESILKRYMD-SQKY--LGIS
>Ceric.12G052200.1
-RRTVKIKRIENAATRQITFCKRRAGLLKKAHDLSVLCDAEVAIIAFSEKGRLFEFASPM
DSILKRYMD-SQKY--LGIS
>Ceric.16G027500.1
-RRKVMIKRIENSTTRQVTFSKRKVGLIKKAHDLSVLCDVEVGVIIFSSRGRLFQFASPM
PSVLKRYLK-AQTD--AK-S
>Azfi_s0016.g014286
-RRKIKIKRIENAATRQVTFSKRRAGLLKKAHDLSVLCDAEVAVIIFSCKGKLFQFSSPM
QGVLERYVK-HREG--STHD
>Sacu_v1.1_s0043.g012908
-RRKIKIKRIENAATRQVTFSKRRTGLLKKAHDLSVLCDARIALIIFSSKGKLFQFASPM
EAVLEQYVK-SREC--PE-S
>Sacu_v1.1_s0006.g003425
-RRKIKIKRIENASTRQVTFSKRRGGLIKKAHDLSVLCDAEVGVIIFSSKGKLFQFSSTM
ESILERYVKFCSSE--AADQ
>Azfi_s0078.g038112
-RRKIKIKRIENATTRQVTFSKRRGGLMKKAHDLSVLCDAEVGLIIFSSKGKLFQFASPM
ESIFERYMK-CSEG--VD--
>Azfi_s0016.g014288
-RRKIKIKRIENATTRQVTFSKRRGGLMKKAHDLSVLCDAEVGLIIFSSKGKLFQFASPM
ESILERYIK-CSEG--ADHT
>Sacu_v1.1_s0043.g012907
-RRKIKIKRIENATTRQVTFSKRRGGLMKKAHDLSVLCDAEVGLIIFSSKGKLFQFASSM
ESILERYIK-STTE--GL-D
>Sacu_v1.1_s0006.g003429
-RRKIKIKRIEDAATRQVTFSKRRGGLLKKAHDLSVLCDAEVAVIVFSSKGKLFQFAS-P
RYLPPAYLYLASFE------
>Sacu_v1.1_s0932.g027847
-RRKIKIKRIENATTRQVTFSKRRGGLMKKAHDLSVLCDAEVGLIIFSSKGKLFQFAS-T
KLLEVNYKP-----------
>Ceric.30G027800.1
-RTKIKIKRIENATTRQVTFSKRRGGLFKKAHDLSVLCDAEVAVIIFSSKGKLFHFGNPM
ETVLKRYMK-ANGD--PK-A
>Ceric.12G052800.1
-RRKIKIKRIENATTRQVTFSKRRGGLLKKAHDLSVLCDAEVAVIIFSSKGKLFQFANPM
ETVLGRYVK-ASRD--PE-A
>Ceric.33G065500.1
-RRKIKIKRIENATTRQVTFSKRRGGLLKKAHDLSVLCDADVGVIIFSSKGKLFQFANPM
KSVLERYYK-AQGD--AE-S
>Ceric.12G051600.1
-RRKIKIKRIENATTRQVTFSKRRGGLIKKAHDLSVLCDADVAVIIFSSKGKLFHFA--N
PRI-----------------
>Ceric.1Z082000.1
-RRKIKIKRIENATTRQVTFSKRRGGLLKKAHDLSVLCDAEVAVIIFSSKGKLFQFA--N
PRIIEESLRGSLEE------
>LOC_Os06g11330.1
-----------SAAARQVTFSKRRRGLFKKAEELAVLCDADVALVVFSSTGKLSQFASSM
NEIIDKYTTHSK-----NLG
>LOC_Os02g52340.1
ARERREIKRIESAAARQVTFSKRRRGLFKKAEELSVLCDADVALIVFSSTGKLSHFASSM
NEIIDKYNTHSNNL------
>SEGI_25299
GRGKIEIKKIENVTNRQVTFSKRKGGLRKKAHELSVLCDAEVALIIFSNTGKLIEYSSSM
KKILQRYVTVSG----ARLW
>SEGI_40177
--------------ARHVTFSKRRRGLIKKAQELSILCEADVGLVIFSTAGKLFEYCSSM
RMIMEKYQKYSNTT--INNE
>VIT_218s0001g07460.2
AREKIKIRKIDNVSARQVTFSKRRRGLFKKAEELSVLCDAEVALIIFSSTGKLFDYSSSM
KDILGRYTMHSN-----NLE
>AT2G22540.1
AREKIQIRKIDNATARQVTFSKRRRGLFKKAEELSVLCDADVALIIFSSTGKLFEFCSSM
KEVLERHNLQSK-----NLE
>VIT_200s0313g00070.1
AREKIQIKKIDNATARQVTFSKRRRGLFKKAEELSVLCDADVALIIFSSTGKLFEFSSSM
KEILEKHSLQSKNLEKLEQP
>AmTrH2.04G078400.1
AREKIQIKKIDNATARQVTFSKRRRGLFKKAHELSVLCDAQVGVIIFSATGKLFEYSSSM
EDIVDKYFMDSK-----NLQ
>AT4G24540.1
AREKIRIKKIDNITARQVTFSKRRRGIFKKADELSVLCDADVALIIFSATGKLFEFSSSM
RDILGRYSLHAS--------
>VIT_215s0024g01860.1
ARQKIQIKKIDNTAARQVTFSKRRRGLFKKAQDISILCDAEIALIVFSAAGKLFEYS---
---SSRYVI-----------
>VIT_215s0107g00120.1
ARQKIQIKKIDNTAARQVTFSKRRRGLFKKAQELSILCDAEIALIVFSAAGKLFEYSSSV
SQVIGRHNQHPQ-----TPG
>VIT_203s0017g00440.1
-RQKIQIKKIDNTAARQVTSSKRRRGLFKKAQELSTLCDAEIAHIVFSAAGKLFEYSS-S
RKMGEELQGLKIEE------
>VIT_203s0017g00450.1
-RQKIQIKKIDNTAARQVTFSKRRRGLFKKAQELSTLCDAEIAHIVFSAAGKFFEYSS-S
RRFSRRLTTQQQGK------
>VIT_203s0167g00100.1
-RQKIQIKKIDNTAARQVTFSKRRRGLFKKALELSTLCDAEIELIVFSAAGKLFEYSSSL
FLLIHRYMNLSAFC------
>VIT_215s0024g02000.1
--QKIQIKKIGNTAARQVTFSKRRRGLFKKAQELSTLCDGEIALIVFSAAGKLFEYSSPF
LLFIHRYMNLSAFC------
>VIT_203s0017g00360.1
ARQKIQIKKIDNTAARQVTFSKRRRGLFKKAQELSTLCDAEIALIVFSAAGKLFEYSSS-
---RLVFSSLPFLLFIHRFM
>VIT_200s0729g00010.1
--QKIQIKKIGNTAARQVTFSKRRRGLFKKAQELSTLCDAEIALIVFSAAGKLFEYS--S
SRL-----------------
>jgi|Graco1|2734|PXF42545.1_tr1
GRKKIRIERIEDVRNRQVTFTKRRNGLLKKAMELSVLCDAEIAVIIFNHQHRLYDYCSNL
AATLTRLAAFDGEV--ESR-
>jgi|Aplke1|99385|estExt_fgenesh1_pg.C_200099
GRKKIEIKRIENQRSRQVTFTKRKAGLLKKAMELSVLCDSEVALVIYQN-GKLITYSSHL
CNTLMRVQKSEQAE--VYTN
>VIT_210s0042g00820.1
GRGKIAIRRIENQTSRQVTFSKRRAGLLKKTHELSVLCDVQIGLIIFSSTGKMCEYCTEM
DQIIERYQKVTGTR--IPEH
>VIT_202s0025g02350.1
GRGKITIKKIEDKTVRQITFSKRRAGLLKKTHELSVLCDAQIGLIIFSNTGKMFEYCSNM
EQIVERYQKAKGTF----KH
>Ceric.15G037400.1
GRGKIEMKRIENRTTRQVTFCKRRAGLVKKARELSVLCDADVALIVFSSSGRLFEYAGSM
REIIQAYVDAHEDS--SSLL
>Ceric.27G057900.1
GRCKIEMKRIENKTTRQVTFCKRRAGLVKKARELSLLCDADVALIVFSPSGRLFEYAGSM
QEIIRAYFAAGSSGLRTQSK
>SEGI_28028
---KVQLKLIQNLVNRRVTFSKRKMGLLKKASELSLLSDAEVALIIFSSTGKLFEFASPM
NRIVGRYQIFSMST--DQQT
>SEGI_11224
ARGGVQLKTIQNPVSRRITFSKRKAGLLKKASELALLCDAEVALLIFSPAGKLYEFGSPM
NRIMGKYQKFNLSI--EHHI
>SEGI_38293
ARRKVQLNTIQNPVSRRITFSKRKAGLLKKATELALLCDAEVALLIFSPSGKLYEFGSPR
APERSEYDGKTEKV------
>SEGI_24128
-RGKVHLKRIQNPVNRRVTFSKRKGGLLKKASELSVLCEAEIGLIIFSPTGKMYESAKPI
HGVQVAFRSSDYLI------
>SEGI_41450
-RGKVHLKRIQNPINRRVTFSKRKGGLLKKASELSVLCEAEIGLIIFSPTGKMYESAEPL
LLDVELDFNIRLHG--LGL-
>SEGI_37843
-RGKVHLRKIQNPANRRVTFSKRKSGLLKKATELSVLCESEIGLIIFSPTGKLYEFASPV
EGTVFTECKLRLDR--VIT-
>SEGI_06186
-RGKVYLKKIANPVNRRVTFSKRKGGLLKKAKELSTLCDAEIGLIIFSPTAKLFEFASPV
EGTVFTKCKLRLHP--VLT-
>SEGI_24569
ARGKVHLQKIQNPVSRRVTFSKRKGGLLKKASELSTLCDAEIGLIIFSPTAKLFEFASHV
EHTGFTNARCV---------
>SEGI_14254
-RGKVHLKKIQNPVHRRVTFSKRKVGLVKKATELSVLCEAEVGLIIFSQTGKLYEFASPR
EDS-VRWPSTKLSS------
>SEGI_00064
-RGKVHLKKIQNPVNRRVTFSKRKAGLLKKANELSVLCEAEIGLLIFSPTGKIHESAKP-
---RYPFDRNP-VR------
>AT3G30260.1
GRGRVQLRRIENKIRRQVTFSKRRTGLVKKAQEISVLCDAEVALIVFSPKGKLFEYSAGM
ERILDRYERSAYAG--QDI-
>LOC_Os07g41370.1
GRGPVQLRRIENKINRQVTFSKRRNGLLKKAHEISVLCDADVALIVFSTKGKLYEFSSHM
EGILERYQRYSFDE--RAV-
>LOC_Os07g01820.1
GRGKVQLKRIENKINRQVTFSKRRNGLLKKAHEISVLCDAEVAAIVFSPKGKLYEYATDM
DKILERYERYSYAELISAES
>LOC_Os03g54160.1
GRGKVQLKRIENKINRQVTFSKRRSGLLKKANEISVLCDAEVALIIFSTKGKLYEYATDM
DKILERYERYSYAE--KVL-
>AT5G60910.1
GRGRVQLKRIENKINRQVTFSKRRSGLLKKAHEISVLCDAEVALIVFSSKGKLFEYSTDM
ERILERYDRYLYSD------
>AT1G26310.1
GRGRVELKRIENKINRQVTFSKRRTGLLKKAQEISVLCDAEVSLIVFSHKGKLFEYSSEM
EKVLERYERYSYAE--RQL-
>AT1G69120.1
GRGRVQLKRIENKINRQVTFSKRRAGLLKKAHEISVLCDAEVALVVFSHKGKLFEYSTDM
EKILERYERYSYAE------
>VIT_214s0083g01030.1
GRGRVQLKRIENKISRQVTFSKRRSGLLKKAHEISVLCDAEVALIVFSTKGKLFEYSSDM
ERILERYERYSLSE--RQL-
>AmTrH2.10G037100.1
GRGRVQLKRIENKINRQVTFSKRRSGLLKKAHEISVLCDAEVALIVFSTRGKLYEYSTDM
IKILERYERYSYAE--RRA-
>VIT_217s0000g04990.1
GRGRVQLKRIENKVNRQVTFSKRRSGLLKKAHEISVLCDAEVALIVFSTKGKLYEYSTDM
ERILERYERYAYAQ------
>VIT_201s0011g00100.1
GRGRVQLKRIENKINRQVTFSKRRTGLLKKAHEISVLCDAEVALIVFSTKGKLFEYSTDM
EKILDRYERYSYAE--RQLT
>SEGI_36709
GRGKVLVKRIENKINRQVTFSKRKSGLLKKASELAVLCDAEVALIIISNLGKVYEYGS-T
HKTLERYQKCTYASHTAIDR
>VIT_207s0129g00650.1
GRQRVEIKKIENKAVRQVTFAKRRNGLLKKAYEISTLCDIEVALLAFSPSGKPTIFGG--
-----------KKR------
>W.mirabilis.22929
GRGRVQLKRIENKINRQVTFSKRRNGLMKKASELAILCDAEIAVIVFSNRGKLYEFCSSM
SKVLERYRRCSLMM--Q---
>AT3G61120.1
GRGKVEVKRIENKITRQVTFSKRKSGLLKKAYELSVLCDAEVSLIIFSTGGKLYEFSN-V
GRTIERYYRCKDNL------
>VIT_214s0068g01800.1
GRGKFQLKRIENKNNRQVTFSKRRSGMMKKAHELSILCDVDLALIIFSARGRLYEFCSG-
--------------------
>SEGI_36281
------LKRIENKINRQFTFSKRRNGLKKKPEELSVLCDAEVALIIFSSRGKLYEFASNA
ESSVEFYFN--DLC------
>AT2G03710.1
GRGKVELKRIENKINRQVTFAKRRNGLLKKAYELSVLCDAEIALLIFSNRGKLYEFCSSM
ARTVDKYRKHSYATPNQSAK
>VIT_216s0022g02330.1
GRGRVVLQRIENKINRQVTFSKRRNGLLKKAYELSVLCDAEVCLIIFSSRGKLFEFGS-M
TKTIERYRRCCYASNNDAEH
>W.mirabilis.09352
GRGRVQLRRIENKINRQVTFSKRRNGLLKKAYELSVLCDAEVALIIFSTRGKLYEFAS-M
SKTLERYEKCSYSMTSLTDR
>AT2G45650.1
GRGRVEMKRIENKINRQVTFSKRRNGLLKKAYELSVLCDAEVALIIFSSRGKLYEFGS-I
ESTIERYNRCYNCSNNKPEE
>AmTrH2.09G080800.1
GRGRVELKRIENKINRQVTFSKRRNGLLKKAYELSVLCDAEVGLIIFSSRGKLYEFGS-L
SKTLERYQRCCYTPNSATDR
>VIT_215s0048g01270.1
GRGRVELKRIENKINRQVTFSKRRNGLLKKAYELSVLCDAEVALIIFSSRGKLYEFGS-T
TKTLERYQRVCYTP------
>LOC_Os04g49150.1
GRGRVELKRIENKINRQVTFSKRRNGLLKKAYELSVLCDAEVALIIFSSRGKLYEF-GSI
NKTLEKYNSCCYNA--QGS-
>LOC_Os02g45770.1
GRGRVELKRIENKINRQVTFSKRRNGLLKKAYELSVLCDAEVALIIFSSRGKLYEFGSAI
TKTLERYQHCCYNAQDSNNA
>LOC_Os08g41950.1
GRGRVELKRIENKINRQVTFAKRRNGLLKKAYELSVLCDAEVALIIFSNRGKLYEFCSTM
TKTLEKYQKCSYAG--PET-
>LOC_Os09g32948.1
GRGRVELKRIENKINRQVTFAKRRNGLLKKAYELSVLCDAEVALIIFSNRGKLYEFCSGM
TRTLERYQKFSYGG------
>VIT_217s0000g05000.1
GRGRVELKRIENKINRQVTFAKRRNGLLKKAYELSVLCDAEVALIVFSSRGKLYEFCSGM
AKTLEKYQKCSYGA------
>VIT_201s0011g00110.1
GRGKVELKRIENKINRQVTFAKRRNGLLKKAYELSVLCDAEVALIIFSNRGKLYEFCSGM
PETLERYQRCSYSA--LEA-
>AmTrH2.10G036200.1
GRGRVELKRIENKINRQVTFAKRRNGLLKKAYELSVLCDAEVALIIFSNRGKLYEFCSTM
VKTLERYQKCNYGA--LET-
>AmTrH2.06G043000.1
GRGRVELKRIENKINRQVTFAKRRNGLLKKAYELSVLCDAEVALIIFSNRGKQYEFCSSM
LKTLERYQKCNYGTTTVSTK
>AT1G24260.2
GRGRVELKRIENKINRQVTFAKRRNGLLKKAYELSVLCDAEVALIIFSNRGKLYEFCSSM
LRTLERYQKCNYGA--PEP-
>VIT_201s0010g03900.4
GRGRVELKRIENKINRQVTFAKRRNGLLKKAYELSVLCDAEVALIIFSNRGKLYEFCSSM
LKTLERYQKCNYGAPETNVS
>VIT_214s0083g01050.2
GRGRVELKRIENKINRQVTFAKRRNGLLKKAYELSVLCDAEVALIIFSTRGKLYEFCSSM
LKTLERYQKCSYGAVSRPSK
>AT3G02310.1
GRGRVELKRIENKINRQVTFAKRRNGLLKKAYELSVLCDAEVSLIVFSNRGKLYEFCSTM
LKTLERYQKCSYGS--IEVN
>AT5G15800.2
GRGRVELKRIENKINRQVTFAKRRNGLLKKAYELSVLCDAEVALIIFSNRGKLYEFCSSM
LKTLDRYQKCSYGS--IEVN
>AmTrH2.06G043400.1
GRGKVELKRIEKPNTRQVTFTKRRNGLLKKAFELSLLCDADVALIVFSSTGRLSEYSS-I
NRIISKYHNNKGTV--DVCD
>LOC_Os06g01890.1
---------IEDTTRRQVTFSKRRKGLLKKASELSVLCDAEVALLVFSPRGRFFHFASAL
EGTIDRYISHTQEA--PAN-
>SEGI_05942
GRGKVQLKKIENRTNRQVTFCKRKNGLLKKAWELSVLCDAEVAVFLFSNSGRLYEFASNV
SKIFIKWEILNLHD------
>SEGI_38932
GRGKVQLKKIENKINRQVTFCKRKNGLLKKACELSVLCDAEVALIIFSNNGKLYEFSN-T
RSSSSSSKNENNGF------
>SEGI_30365
GRGKVQLKWIENRANRQVTFCKRKKGLLKKASELSVLCDAEVALIIFSKSGRVYEYA--N
TSLFFGYMTLVARG------
>AmTrH2.09G064500.1
GRGKVELRRIENGAQRQVTFSKRKAGLFKKAREISVLCDAQVLLIVFSSAGKLYELSSPV
KKFMEKYERATQSK--FWE-
>SEGI_31750
-RGKIEMKTIENHISRQVTFSKRRKGLFKKANELSVLCDAQVAVMVFSSTGKLFENTSSM
KSILESYCKVSGLQ--LFQ-
>W.mirabilis.25609
GRGKIEIKRIENSNTRQVTFSKRKGGLMKKASELATLCDAEIALIVFSSTGKLFEYASHM
KETLSKFER--------IW-
>W.mirabilis.25608
GRGKIEIRRIENSNTRQVTFSKRKGGLMKKANELATLCDAEIALIVFSSTGKLFEYAHNM
KDTLCKFERIAGADSSELQR
>AmTrH2.09G085100.1
GRGKIEIKRIENSTNRQVTFSKRRAGLLKKAHELGILCDAQLGLIIFSSNGKLFEYCTHM
RQIIDKYLQVTGTREYNHQQ
>SEGI_25749
GRGKIEIKRIENNTNRNVTFCKRRGGLQKKAFELGVLCDAEVALIVFSARGRLHEFS---
---SREYRHLTLLS------
>SEGI_25225
GRGKIEIKRIENNTNRNVTFCKRRGGLQKKAFELGVLCDAEVALIVFSARGRLHEFSSRL
RKTIERYKKTKMCA--TEG-
>LOC_Os01g66290.1
GRGKIEIKRIENKTSRQVTFCKRRNGLLKKAYELAILCDAEIALIVFSSRGRLYEFSNVT
RSTIERYKKASAST--SGS-
>AT3G58780.3
GRGKIEIKRIENTTNRQVTFCKRRNGLLKKAYELSVLCDAEVALVIFSTRGRLYEYANNI
YLLLEKKKKKKKKK------
>LOC_Os12g10540.3
GRGRIEIKRIENTTSRQVTFCKRRNGLLKKAYELSVLCDAEVALIVFSSRGRLYEYSNNV
KATIDRYKKAHACG--STS-
>AT2G42830.2
GRGKIEIKRIENTTNRQVTFCKRRNGLLKKAYELSVLCDAEVALVIFSTRGRLYEYANNV
RGTIERYKKACSDA--VNP-
>AT4G09960.3
GRGKIEIKRIENSTNRQVTFCKRRNGLLKKAYELSVLCDAEVALIVFSTRGRLYEYANNI
RSTIERYKKACSDS--TNT-
>VIT_218s0041g01880.1
GRGKIEIKRIENTTNRQVTFCKRRNGLLKKAYELSVLCDAEVALIVFSSRGRVYEYSNNI
KSTIDRYKKASSDS--TNG-
>AmTrH2.11G126900.1
GRGKIEIKRIENTTNRQVTFCKRRNGLLKKAYELSVLCDAEVALIVFSSRGRVYEYANNI
KTTIERYKKASADS--SSA-
>AmTrH2.01G136300.1
GRGKIEIKRIENTTNRQVTFCKRRNGLLKKAYELSVLCDAEVALIVFSSRGRLYEYANNV
KTTIDRYKKACADS--SHS-
>LOC_Os01g10504.1
GRGKIEIKRIENTTNRQVTFCKRRNGLLKKAYELSVLCDAEVALIVFSSRGRLYEYAN-V
KSTVERYKKANSDTSGTVAE
>AT4G18960.1
GRGKIEIKRIENTTNRQVTFCKRRNGLLKKAYELSVLCDAEVALIVFSSRGRLYEYSN-V
KGTIERYKKAISDNTGSVAE
>VIT_210s0003g02070.2
GRGKIEIKRIENTTNRQVTFCKRRNGLLKKAYELSVLCDAEVALIVFSSRGRLYEYA-NV
KSTIERYKKASADSSNT-GS
>VIT_212s0142g00360.1
GRGKIEIKRIENTTNRQVTFCKRRNGLLKKAYELSVLCDAEVALIVFSSRGRLYEYANNV
RTTIERYKKVCSDSTGSVSE
>LOC_Os05g11414.1
-RGKIEIKRIENTTNRQVTFCKRRSGLLKKAYELSVLCDAEVALVVFSSRGRLYEYSNNV
KETIERYKKANSDT--SNA-
>LOC_Os05g11380.1
---------IEDTADRQVTFCKRCNGLLKKAYELSMLCDAEVALIVFSSRGRLYEYSNSV
EETIERYKKANSDTSNTSTV
>Sacu_v1.1_s0004.g002217
-RRKLQIRRIEKISSRQVTFSKRRKGLLKKARELSVLCDAEIALIIFSSSGKLFQFSSCM
MHTLERYRRHCKSI--QDK-
>VIT_217s0000g01230.6
GRGKVELKRIENSTSRQVTFSKRKNGLLKKAFELSILCDAEVALLIFSPSGKAYQFASHM
DRSIARYRNEVGLM--EFN-
>W.mirabilis.12615
-RGKMQMKRIENATSRQVTFSKRRNGLLKKVYELSILCDAEVGLIIFSPRGKLYEFAHPM
PKMLERYQKSCQEANPNSSR
>W.mirabilis.25640
-RGKTQMKRIENATSRQVTFSKRRNGLLKKAYELSILCDAEVGLVIFSPRGKVYEFANPM
QKILERYQKSYHDA--NPN-
>W.mirabilis.11687
GRGKIEMKKIECTSSRQVTFSKRRSGLMKKAHELSILCDAEVAVIIFSNTGKLYEYASS-
LILLFNYLKELMST--RIL-
>Sacu_v1.1_s0050.g013783
GRKAVILRRIENNTNRQVTFSKRRSGLLKKAYELSVLCDAQLAAFVFSSTGRLSEFACPI
STVLMRYQEAIGRI--QGT-
>235487
GRGKIEIKRIENATTRQVTFSKRRGGLLKKARELAILCDAELSVIIFSSTGKLFEYASSM
KDILERYSKCPERN--PSS-
>EFJ10734.1
GRGKIEIKRIENATTRQVTFSKRRGGLLKKARELAILCDAELSVIIFSSTGKLFEYASSM
KDILERYSKCPERNPSSPLD
>Mapoly0011s0161.1
GRGKIEIKKIENPTSRQVTFSKRRGGLMKKAHELSVLCDAEIAVIIFSSTGKLFEFSSNM
KEILERYSKNPDGIGRMGDN
>Sphfalx06G069400.1
GRGKIEIKRIENPTSRQVTFSKRRGGLLKKAHELAVLCDAEVALIIFSSTGKLFEFASSM
QAILERYSR--SSEQQPGNN
>Sphfalx09G092200.1
GRGKIEIKKIENATSRQVTFSKRRGGLLKKAHELAVLCDAEVALIVFSSTGKLFEFASSM
QAILERYSKSSDGLQPGNES
>Sphfalx08G099500.1
GRGKIEIKKIENPTSRQVTFSKRRGGLLKKAHELAVLCDAEVALIVFSSTGKLFEFSSPI
QDILERYSKCPGVQ------
>Sphfalx01G068900.1
GRGKIEIKKIENPTSRQVTFSKRRGGLLKKAHELAVLCDAEVALIIFSSTGKLFEFASSM
QEILDRYSKCPDGA--QTG-
>Sphfalx02G039500.1
GRGKIEIKKIENPTSRQVTFSKRRGGLLKKAHELAVLCDAEVALIVFSSTGKLFEFASPM
RDILDRYNKCPDGV------
>Pp3c17_5920V3.1
GRGKIEIKKIENPTSRQVTFSKRRGGLLKKAHELAVLCDADVALIIFSSTGKLFEFASSM
RDILERYSKCPDGS--QTG-
>Pp3c14_14900V3.1
GRGKIEIKKIENPTSRQVTFSKRRGGLLKKAHELAVLCDAEVALIIFSSTGKLFEFASSM
RDILERYSKCPDGV------
>Pp3c1_30500V3.1
GRGKIEIKKIENPTSRQVTFSKRRGGLLKKAHELAVLCDAEVALIIFSSTGKLFEFASSM
RDILERYSKCPGVQ------
>Pp3c3_31980V3.1
GRGKIEIKKIENTTSRQVTFSKRRGGLLKKAHELAVLCDAEVALVIFSSTGKLFEYASSI
RDIIDRYKKGSDG-------
>Pp3c4_540V3.1
GRGKIEIKKIENTTSRQVTFSKRRGGLLKKAHELAVLCDAEVALVIFSSTGKHFEFASSM
RDIIERYRKSSDGA------
>Pp3c12_22500V3.1
GRGKIEIKKIENTTSRQVTFSKRRGGLLKKAHELAVLCDAEVALVIFSSTGKLFEYASSM
RDIIERYKKSPNGA------
>W.mirabilis.17892
GRGKIEIKRIENSTSRQVTFSKRRGGLLKKAQELAILCDADIALIIFSSSGKLFEYASSM
KHILERYNKSPQEV--HCR-
>121275
GRGKIEIKRIENATNRQVTFSKRRGGLLKKAHELSVLCDAQIALIIFSSTGKLFEYSSSM
KEILDRYGRYPEGN--HNT-
>4727
GRGKIEIKRIENATSRQVTFSKRRGGLLKKAHELSVLCDAQVALIIFSSTGKLFEYASTM
KEILDRYGKYPESV--QGG-
>AT5G13790.1
GRGKIEIKRIENANSRQVTFSKRRSGLLKKARELSVLCDAEVAVIVFSKSGKLFEYSSTM
KQTLSRYGNHQSSS--ASK-
>AT5G51870.3
-RGKIEIKKIENVTSRQVTFSKRRSGLFKKAHELSVLCDAQVAAIVFSQSGRLHEYSSSM
EKIIDRYGKFSNAF--YVA-
>AT5G51860.1
-RGKIEIKKIENVTSRQVTFSKRRSGLFKKAHELSVLCDAQVAAMIFSQKGRLYEFASSI
RNTIKRYAEYKREY--FVA-
>jgi|Chabra1|341786|CBR_g36395
GRGKVEIKRIDNASSRQVTFSKRRNGLLKKAYELSILCDADIAVIIFSPSGKLFEYANSM
KDLLERYMNCPQET--REK-
>Sacu_v1.1_s0033.g011014
-RGRIQIRRIENTSNRQVTFSKRRNGLLKKAQQLSVLCDAEIALIIFSSTGRLYQFSSVM
LQTLEKYRSHMSKL--ARQ-
>LOC_Os10g39130.1
-RGRTELKRIENPTSRQVTFSKRRNGLLKKAFELSVLCDAEVALIVFSPRGRLYEFASAL
QKTIDRYKAYTKDH--VNN-
>LOC_Os03g54170.1
GRGKVVLQRIENKISRQVTFAKRRNGLLKKAYELSILCDAEVALVLFSHAGRLYQFSSSM
LKTLERYQRYIYAS--QDA-
>LOC_Os02g01355.1
RRGRREMRRIEDATSRQVTFSKRRSGLLKKAFELSVLCDAEVALIVFSPRGRLYQFASDL
QRTIDRYLNKNSSA------
>LOC_Os02g01365.1
RRGRREMRRIEDATSRQVTFSKRRSGLLKKAFELSVLCDAEVALIVFSPRGRLYQFASDL
QRTIDRYLNKNSSA------
>LOC_Os03g11614.1
GRGKVELKRIENKISRQVTFAKRRNGLLKKAYELSLLCDAEVALIIFSGRGRLFEFSSSM
YKTLERYRSCNYNS------
>LOC_Os06g06750.1
GRGKVELKRIENKISRQVTFAKRRNGLLKKAYELSVLCDAEVALIIFSTRGRLFEFSSCM
YKTLERYRSYNLNS------
>Azfi_s0704.g082655
-RGKIQIRRIENTSNRQVTFSKRRNGLLKKAHQLSVLCDAEIALIIFSATGKLYEFSNKM
MQTLERYRNKTMQR------
>W.mirabilis.01878
GRGRVQLKRIENKVNRQVTFSKRRNGLMKKAHELSVLCDAQVALIVFSNRGKLYEYST-M
SKILERYQRNIMME------
>Ceric.36G037400.1
-RGKVKIRRIENATSRQVTFSKRRNGLLKKAHELSILCDAEIALIIFSSTGKLFEYAS--
---IRLFCDFCSSN------
>Ceric.36G037500.1
-RGKVKIRRIENATSRQVTFSKRRNGLLKKTHELSILCDAEIALIIFSSTGKLFEYARGI
RKILERYKSRIASA------
>Ceric.36G037300.1
-RGKVKIKRIENATSRQVTFSKRRNGLLKKAHELSILCDAEIALIIFSSTGKLFEYAS-I
RCPILLFSH-----------
>Ceric.38G021500.1
-RGKIQIRRIENTTSRQVTFSKRRNGLLKKAHELSVLCDAEIALIIFSSTGKLFEYSRGI
KKILERYKRGILQD------
>LOC_Os03g03100.1
-RGKTQMKRIENPTSRQVTFSKRRNGLLKKAFELSVLCDAEVALIVFSPRGKLYEFAS-A
RKIPEKTAKTIFPR------
>W.mirabilis.01878x
GRGRVQLKRIENKVNRQVTFSKRRNGLMKKAHELSVLCDAQVALIVFSNRGKLYEYSSST
ECQMLLFPKNNCRK------
>Sacu_v1.1_s0087.g018504
-RGRIQIRRIENASSRQVTFSKRRSGLLKKARELSVLCDAQLALIIFSSTGRLYEFA--C
PNIGNKQQDIK---------
>AT2G45660.1
-RGKTQMKRIENATSRQVTFSKRRNGLLKKAFELSVLCDAEVSLIIFSPKGKLYEFAN-M
QDTIDRYLRKDRVS------
>AmTrH2.09G080700.1
-RGKTQMKRIENATSRQVTFSKRRNGLLKKAFELSVLCDAEVALIVFSPRGKLHEFSNSM
QKTIERYQRKEVGM------
>AT4G11880.1
-RGKTEMKRIENATSRQVTFSKRRNGLLKKAFELSVLCDAEVALIIFSPRGKLYEFSSSI
PKTVERYQKQDLGS------
>AT4G22950.1
-RGKTEMKRIENATSRQVTFSKRRNGLLKKAFELSVLCDAEVALVIFSPRSKLYEF-SSI
AATIERYQRKEIGN------
>VIT_202s0025g04650.1
-RGKTQMKRIENAASRQVTFSKRRSGLLKKAFELSVLCDAEVALIIFSPRGKVFEFSS-I
NKTIERYQSKAKGLSKRGAP
>AT5G62165.1
-RGKIEMKKIENATSRQVTFSKRRNGLLKKAYELSVLCDAQLSLIIFSQRGRLYEF-SDM
QKTIERYRKKDHET------
>VIT_215s0048g01240.1
-RGKTQMRRIENATSRQVTFSKRRNGLFKKAFELSVLCDAEVALIIFSPRGKLYEFS---
---SSRYAFLPSSF------
>VIT_216s0022g02400.4
-RGKIQMRRIENATSRQVTFSKRRNGLLKKAYELSVLCDAEVAVIIFSQKGRLYEFS---
---SSKYVY-----------
